# Supplementary material for: Clinical practices underlie COVID-19 patient respiratory microbiome composition and its interactions with the host
Source: Nat Commun. 2021 Oct 29;12:6243. doi: 10.1038/s41467-021-26500-8 (PMC8556379; doi:10.1038/s41467-021-26500-8)
Supplement: Supplementary file 5 — Supplementary data 3 [file 41467_2021_26500_MOESM5_ESM.xlsx]

## Sheet: Supplementary_data_3
Supplementary Data 3. Associations of host cells with bacteria
Cell type	Two-sided, Chi-squared test p-values	Standardized residuals	Disease	Specific bacterial genus	Associated Figure
Alveolar_macrophage	0.342898	1.46517	COVID19	-	Figure 3b, Supplementary Figure 5
AT2	0.0436399	-2.38733	COVID19	-	Figure 3b, Supplementary Figure 5
B_cell	0.00570544	-3.0814	COVID19	-	Figure 3b, Supplementary Figure 5
Basal	0.00351263	-3.24588	COVID19	-	Figure 3b, Supplementary Figure 5
CD4_Tcell	1.83067e-09	-6.29616	COVID19	-	Figure 3b, Supplementary Figure 5
CD8_Tcell	6.8754e-07	-5.24917	COVID19	-	Figure 3b, Supplementary Figure 5
cDC	0.959841	-0.70643	COVID19	-	Figure 3b, Supplementary Figure 5
Ciliated	2.68634e-14	-7.86365	COVID19	-	Figure 3b, Supplementary Figure 5
hillock	1.66922e-15	-8.26551	COVID19	-	Figure 3b, Supplementary Figure 5
infla	0.00334212	-3.31138	COVID19	-	Figure 3b, Supplementary Figure 5
Mast_cell	0.551332	-1.12556	COVID19	-	Figure 3b, Supplementary Figure 5
Md_macrophage	2.23042e-51	15.3137	COVID19	-	Figure 3b, Supplementary Figure 5
Monocyte	4.82051e-05	4.37666	COVID19	-	Figure 3b, Supplementary Figure 5
Neutrophil	8.27653e-29	11.3917	COVID19	-	Figure 3b, Supplementary Figure 5
NK	0.00351263	-3.25214	COVID19	-	Figure 3b, Supplementary Figure 5
pDC	0.551332	1.15177	COVID19	-	Figure 3b, Supplementary Figure 5
Plasma_cell	2.09089e-09	-6.25149	COVID19	-	Figure 3b, Supplementary Figure 5
Secretory	2.39639e-14	-7.90578	COVID19	-	Figure 3b, Supplementary Figure 5
Alveolar_macrophage	1	0.103794	control	-	Figure 3b, Supplementary Figure 5
AT2	0.0076839	-3.41393	control	-	Figure 3b, Supplementary Figure 5
B_cell	1	-0.199251	control	-	Figure 3b, Supplementary Figure 5
Basal	0.876343	1.27998	control	-	Figure 3b, Supplementary Figure 5
CD4_Tcell	0.0672572	-2.675	control	-	Figure 3b, Supplementary Figure 5
CD8_Tcell	1	-0.0634284	control	-	Figure 3b, Supplementary Figure 5
cDC	1	-0.264679	control	-	Figure 3b, Supplementary Figure 5
Ciliated	0.530183	1.70409	control	-	Figure 3b, Supplementary Figure 5
hillock	1	-0.334661	control	-	Figure 3b, Supplementary Figure 5
infla	0.197758	-2.20482	control	-	Figure 3b, Supplementary Figure 5
Mast_cell	0.876343	-1.22896	control	-	Figure 3b, Supplementary Figure 5
Md_macrophage	1	0.623901	control	-	Figure 3b, Supplementary Figure 5
Monocyte	0.629739	1.54457	control	-	Figure 3b, Supplementary Figure 5
Neutrophil	3.61028e-12	7.44053	control	-	Figure 3b, Supplementary Figure 5
NK	1	0.0766861	control	-	Figure 3b, Supplementary Figure 5
pDC	1	-0.819529	control	-	Figure 3b, Supplementary Figure 5
Plasma_cell	1	-0.876911	control	-	Figure 3b, Supplementary Figure 5
Secretory	0.000295091	-4.30907	control	-	Figure 3b, Supplementary Figure 5
Md_macrophage	1	-1.69181	control	Abiotrophia	Figure 3c
Monocyte	0.769157	2.43042	control	Abiotrophia	Figure 3c
Neutrophil	1	-0.359606	control	Abiotrophia	Figure 3c
Md_macrophage	1	-0.293387	control	Actinomyces	Figure 3c
Monocyte	1	0.929099	control	Actinomyces	Figure 3c
Neutrophil	1	-0.624232	control	Actinomyces	Figure 3c
Md_macrophage	0	-7.28367	control	Bifidobacterium	Figure 3c
Monocyte	0	6.64454	control	Bifidobacterium	Figure 3c
Neutrophil	0.376694	2.67891	control	Bifidobacterium	Figure 3c
Md_macrophage	0.182907	2.91242	control	Campylobacter	Figure 3c
Monocyte	1	-2.02733	control	Campylobacter	Figure 3c
Neutrophil	1	-1.76798	control	Campylobacter	Figure 3c
Md_macrophage	9e-06	-5.221	control	Escherichia	Figure 3c
Monocyte	0.037383	3.37693	control	Escherichia	Figure 3c
Neutrophil	0.028137	3.45431	control	Escherichia	Figure 3c
Md_macrophage	1	0.592385	control	Haemophilus	Figure 3c
Monocyte	1	-0.412358	control	Haemophilus	Figure 3c
Neutrophil	1	-0.359606	control	Haemophilus	Figure 3c
Md_macrophage	0	7.21647	control	Megasphaera	Figure 3c
Monocyte	8.1e-05	-4.80062	control	Megasphaera	Figure 3c
Neutrophil	0.000189	-4.6273	control	Megasphaera	Figure 3c
Md_macrophage	1	0.592385	control	Mycoplasma	Figure 3c
Monocyte	1	-0.412358	control	Mycoplasma	Figure 3c
Neutrophil	1	-0.359606	control	Mycoplasma	Figure 3c
Md_macrophage	1	0.592385	control	Porphyromonadaceae_unclassified	Figure 3c
Monocyte	1	-0.412358	control	Porphyromonadaceae_unclassified	Figure 3c
Neutrophil	1	-0.359606	control	Porphyromonadaceae_unclassified	Figure 3c
Md_macrophage	1	-1.56695	control	Porphyromonas	Figure 3c
Monocyte	1	0.850401	control	Porphyromonas	Figure 3c
Neutrophil	1	1.21725	control	Porphyromonas	Figure 3c
Md_macrophage	1	1.52261	control	Prevotella	Figure 3c
Monocyte	1	-0.707752	control	Prevotella	Figure 3c
Neutrophil	1	-1.31406	control	Prevotella	Figure 3c
Md_macrophage	0.032775	3.41295	control	Prevotellaceae_unclassified	Figure 3c
Monocyte	0.893179	-2.37575	control	Prevotellaceae_unclassified	Figure 3c
Neutrophil	1	-2.07182	control	Prevotellaceae_unclassified	Figure 3c
Md_macrophage	1	1.4591	control	Selenomonas	Figure 3c
Monocyte	1	-1.01568	control	Selenomonas	Figure 3c
Neutrophil	1	-0.885742	control	Selenomonas	Figure 3c
Md_macrophage	0.003043	-4.01414	control	Shigella	Figure 3c
Monocyte	1	0.563121	control	Shigella	Figure 3c
Neutrophil	4.7e-05	4.90631	control	Shigella	Figure 3c
Md_macrophage	1	0.256628	control	Streptococcus	Figure 3c
Monocyte	1	0.663984	control	Streptococcus	Figure 3c
Neutrophil	1	-1.08845	control	Streptococcus	Figure 3c
Md_macrophage	1	-0.778269	control	Treponema	Figure 3c
Monocyte	1	-0.583806	control	Treponema	Figure 3c
Neutrophil	1	1.71828	control	Treponema	Figure 3c
Md_macrophage	1	0.95936	control	Veillonella	Figure 3c
Monocyte	1	-0.204336	control	Veillonella	Figure 3c
Neutrophil	1	-1.09538	control	Veillonella	Figure 3c
Md_macrophage	1	0.335814	COVID19	Actinomyces	Figure 3c
Monocyte	1	1.71089	COVID19	Actinomyces	Figure 3c
Neutrophil	1	-1.68402	COVID19	Actinomyces	Figure 3c
Md_macrophage	1	-1.26094	COVID19	Alloprevotella	Figure 3c
Monocyte	1	0.248639	COVID19	Alloprevotella	Figure 3c
Neutrophil	1	1.00033	COVID19	Alloprevotella	Figure 3c
Md_macrophage	1	-1.292	COVID19	Anaeroglobus	Figure 3c
Monocyte	1	-0.513743	COVID19	Anaeroglobus	Figure 3c
Neutrophil	1	1.63801	COVID19	Anaeroglobus	Figure 3c
Md_macrophage	1	-0.719224	COVID19	Campylobacter	Figure 3c
Monocyte	1	-0.495501	COVID19	Campylobacter	Figure 3c
Neutrophil	1	1.07897	COVID19	Campylobacter	Figure 3c
Md_macrophage	1	-1.44037	COVID19	Corynebacterium	Figure 3c
Monocyte	1	1.52648	COVID19	Corynebacterium	Figure 3c
Neutrophil	1	0.151543	COVID19	Corynebacterium	Figure 3c
Md_macrophage	1	-0.383535	COVID19	Dialister	Figure 3c
Monocyte	1	0.267079	COVID19	Dialister	Figure 3c
Neutrophil	1	0.151543	COVID19	Dialister	Figure 3c
Md_macrophage	0.000384489	-4.38402	COVID19	Enterobacter	Figure 3c
Monocyte	2.59762e-05	5.07204	COVID19	Enterobacter	Figure 3c
Neutrophil	1	0.121492	COVID19	Enterobacter	Figure 3c
Md_macrophage	1	-0.0469917	COVID19	Escherichia	Figure 3c
Monocyte	1	1.03262	COVID19	Escherichia	Figure 3c
Neutrophil	1	-0.779063	COVID19	Escherichia	Figure 3c
Md_macrophage	1	0.659137	COVID19	Fusobacterium	Figure 3c
Monocyte	1	-0.650335	COVID19	Fusobacterium	Figure 3c
Neutrophil	1	-0.107806	COVID19	Fusobacterium	Figure 3c
Md_macrophage	1	-0.719224	COVID19	Gemella	Figure 3c
Monocyte	1	-0.495501	COVID19	Gemella	Figure 3c
Neutrophil	1	1.07897	COVID19	Gemella	Figure 3c
Md_macrophage	5.3916e-06	-5.2368	COVID19	Klebsiella	Figure 3c
Monocyte	3.12038e-09	6.57926	COVID19	Klebsiella	Figure 3c
Neutrophil	1	-0.270165	COVID19	Klebsiella	Figure 3c
Md_macrophage	1	-1.01759	COVID19	Megasphaera	Figure 3c
Monocyte	0.281452	2.85791	COVID19	Megasphaera	Figure 3c
Neutrophil	1	-1.31245	COVID19	Megasphaera	Figure 3c
Md_macrophage	1	1.51299	COVID19	Morococcus	Figure 3c
Monocyte	1	1.71089	COVID19	Morococcus	Figure 3c
Neutrophil	0.334087	-2.80307	COVID19	Morococcus	Figure 3c
Md_macrophage	2.28903e-07	5.90774	COVID19	Mycoplasma	Figure 3c
Monocyte	2.97988e-06	-5.34524	COVID19	Mycoplasma	Figure 3c
Neutrophil	1	-1.35204	COVID19	Mycoplasma	Figure 3c
Md_macrophage	1	0.993156	COVID19	Neisseria	Figure 3c
Monocyte	0.0104458	3.60138	COVID19	Neisseria	Figure 3c
Neutrophil	0.00891678	-3.81697	COVID19	Neisseria	Figure 3c
Md_macrophage	1	-0.0469917	COVID19	Porphyromonadaceae_unclassified	Figure 3c
Monocyte	0.436657	2.71558	COVID19	Porphyromonadaceae_unclassified	Figure 3c
Neutrophil	1	-2.12158	COVID19	Porphyromonadaceae_unclassified	Figure 3c
Md_macrophage	1	-0.0721693	COVID19	Porphyromonas	Figure 3c
Monocyte	1	-0.0756824	COVID19	Porphyromonas	Figure 3c
Neutrophil	1	0.128978	COVID19	Porphyromonas	Figure 3c
Md_macrophage	1	0.342524	COVID19	Prevotella	Figure 3c
Monocyte	0.0280532	-3.52402	COVID19	Prevotella	Figure 3c
Neutrophil	0.426868	2.48554	COVID19	Prevotella	Figure 3c
Md_macrophage	0.116953	-2.91613	COVID19	Prevotellaceae_unclassified	Figure 3c
Monocyte	0.962036	-2.01668	COVID19	Prevotellaceae_unclassified	Figure 3c
Neutrophil	0.000780252	4.38084	COVID19	Prevotellaceae_unclassified	Figure 3c
Md_macrophage	1	0.345802	COVID19	Rothia	Figure 3c
Monocyte	0.000821304	4.36966	COVID19	Rothia	Figure 3c
Neutrophil	0.00450404	-3.81445	COVID19	Rothia	Figure 3c
Md_macrophage	1	0.475669	COVID19	Staphylococcus	Figure 3c
Monocyte	1	1.07843	COVID19	Staphylococcus	Figure 3c
Neutrophil	1	-1.31245	COVID19	Staphylococcus	Figure 3c
Md_macrophage	1	-0.0270582	COVID19	Veillonella	Figure 3c
Monocyte	1	-0.858997	COVID19	Veillonella	Figure 3c
Neutrophil	1	0.710953	COVID19	Veillonella	Figure 3c
Alveolar_Macrophage	0.854721	-0.889117	-	-	Figure 3d
Alveolar_Macrophage_CSF1R	0.240129	-1.78022	-	-	Figure 3d
Macrophage_CCL18	0.000289599	-4.0363	-	-	Figure 3d
Macrophage_CCL2	5.3842e-10	6.62964	-	-	Figure 3d
Macrophage_MT1G	1	-0.427013	-	-	Figure 3d
Macrophage_RGS1	5.05718e-05	-4.51534	-	-	Figure 3d
Monocyte_FCN1	0.526921	1.28843	-	-	Figure 3d
Monocyte_IL1B	0.000357327	3.91788	-	-	Figure 3d
Neutrophils_C1_active_S100A12	7.18576e-06	4.81978	-	-	Figure 3d
Neutrophils_C2_active_TNF	0.990145	0.682263	-	-	Figure 3d
Neutrophils_C3_active_LCN2	0.15329	-1.99551	-	-	Figure 3d
Neutrophils_C4_resting	1.22598e-09	-6.43608	-	-	Figure 3d
Neutrophils_C5_M-like	0.894951	0.91922	-	-	Figure 3d
