# Supplementary material for: Clinical practices underlie COVID-19 patient respiratory microbiome composition and its interactions with the host
Source: Nat Commun. 2021 Oct 29;12:6243. doi: 10.1038/s41467-021-26500-8 (PMC8556379; doi:10.1038/s41467-021-26500-8)
Supplement: Supplementary file 8 — Source Data [file 41467_2021_26500_MOESM8_ESM.xlsx]

## Sheet: Figure 1
Figure 1b						Figure 1c,d (points only, model specified in text and code)
Genus	Relative_abundance	Sample_group	Sample_number			X_axis_ICU_days	Y_axis_SDI
Staphylococcus	0.00534404	ICU_Stay	sample_1			6	1.50733
Staphylococcus	0.989818	ICU_Discharge/Ward	sample_2			15	0.0762769
Staphylococcus	0.863077	ICU_Stay	sample_3			7	0.632528
Staphylococcus	0.146113	ICU_Stay	sample_4			6	2.17645
Staphylococcus	0.998942	ICU_Discharge/Ward	sample_5			19	0.00872957
Staphylococcus	0.563684	ICU_Discharge/Ward	sample_6			10	0.796849
Staphylococcus	0.000486145	ICU_Stay	sample_7			8	1.42576
Staphylococcus	0.742623	ICU_Discharge/Ward	sample_8			68	0.758024
Staphylococcus	0.00902019	ICU_Stay	sample_9			47	0.681292
Staphylococcus	0.000225555	ICU_Stay	sample_10			15	1.04505
Staphylococcus	0.365951	ICU_Stay	sample_11			8	1.69373
Staphylococcus	0.0140389	ICU_Stay	sample_12			47	0.0976773
Staphylococcus	0.0276975	ICU_Stay	sample_13			15	0.810315
Staphylococcus	0.0275204	ICU_Stay	sample_14			11	0.676583
Staphylococcus	0.535792	ICU_Stay	sample_15			6	1.05294
Staphylococcus	0.368803	ICU_Stay	sample_16			1	1.92055
Staphylococcus	0.0353679	ICU_Stay	sample_17			5	0.82123
Staphylococcus	0.215923	ICU_Admission	sample_18			1	0.369988
Staphylococcus	0.330781	ICU_Discharge/Ward	sample_19			5	0.695463
Staphylococcus	0.0534555	ICU_Stay	sample_20			39	0.749688
Staphylococcus	0.731049	ICU_Stay	sample_21			10	1.63032
Staphylococcus	0.905649	ICU_Admission	sample_22			4	0.72044
Staphylococcus	0.612811	ICU_Stay	sample_23			4	0.867561
Staphylococcus	0.30148	ICU_Discharge/Ward	sample_24			0	0.718423
Staphylococcus	0.0251533	ICU_Stay	sample_25			2	0.92473
Staphylococcus	0.573289	ICU_Stay	sample_26			15	1.11062
Staphylococcus	0.500938	ICU_Stay	sample_27			38	0.182127
Staphylococcus	0.641194	ICU_Admission	sample_28			14	1.4564
Staphylococcus	0.455541	ICU_Discharge/Ward	sample_29			7	1.7529
Staphylococcus	0.666098	ICU_Stay	sample_30			6	0.330883
Staphylococcus	0.971755	ICU_Discharge/Ward	sample_31			11	0.173539
Staphylococcus	0.339675	ICU_Stay	sample_32			16	0.246134
Staphylococcus	0.130627	ICU_Stay	sample_33			13	0.615873
Staphylococcus	0.000319081	ICU_Stay	sample_34			1	1.01903
Staphylococcus	0.00026067	ICU_Stay	sample_35			7	1.30876
Staphylococcus	0.0556598	ICU_Stay	sample_36			24	0.105254
Staphylococcus	0.0173696	ICU_Stay	sample_37			15	2.43465
Staphylococcus	0.245421	ICU_Admission	sample_38			7	1.56793
Staphylococcus	0.191691	ICU_Stay	sample_39			15	0.706378
Staphylococcus	0.985147	ICU_Discharge/Ward	sample_40			10	1.34795
Staphylococcus	0.199898	ICU_Stay	sample_41			0	1.64387
Staphylococcus	0.294935	ICU_Stay	sample_42			7	0.977359
Staphylococcus	0.726592	ICU_Discharge/Ward	sample_43			13	0.333734
Staphylococcus	0.203087	ICU_Stay	sample_44			1	0.78813
Staphylococcus	0.254864	ICU_Admission	sample_45			8	0.356666
Staphylococcus	0.00319055	ICU_Stay	sample_46			7	1.88137
Staphylococcus	0.939968	ICU_Discharge/Ward	sample_47			6	0.00295655
Staphylococcus	0.339433	ICU_Stay	sample_48			41	0.0181126
Staphylococcus	0.56468	ICU_Admission	sample_49			8	0.0384824
Staphylococcus	0.935767	ICU_Stay	sample_50			7	0.872419
Staphylococcus	0.353849	ICU_Discharge/Ward	sample_51			7	1.79113
Staphylococcus	0.999672	ICU_Stay	sample_52			5	1.70065
Staphylococcus	0.997563	ICU_Stay	sample_53			29	0.545403
Staphylococcus	0.994991	ICU_Stay	sample_54			10	0.55455
Staphylococcus	0.622552	ICU_Stay	sample_55			14	1.41449
Staphylococcus	0.0191372	ICU_Stay	sample_56			0	1.21183
Staphylococcus	0.0492193	ICU_Discharge/Ward	sample_57			6	0.321863
Staphylococcus	0.869622	ICU_Discharge/Ward	sample_58			20	0.378702
Staphylococcus	0.021302	ICU_Stay	sample_59			7	1.04648
Staphylococcus	0.0144722	ICU_Stay	sample_60			13	0.562141
Staphylococcus	0.548641	ICU_Admission	sample_61			13	0.687331
Staphylococcus	0.929775	ICU_Stay	sample_62			29	0.676871
Staphylococcus	0.935899	ICU_Discharge/Ward	sample_63			24	0.577968
Staphylococcus	0.0430032	ICU_Stay	sample_64			0	1.23524
Staphylococcus	0.131635	ICU_Discharge/Ward	sample_65			1	1.31464
Staphylococcus	0.286419	ICU_Discharge/Ward	sample_66			46	0.0071012
Staphylococcus	0.396083	ICU_Discharge/Ward	sample_67			32	0.00373416
Staphylococcus	0.241209	ICU_Stay	sample_68			22	0.377517
Staphylococcus	0.289495	ICU_Admission	sample_69			1	1.46857
Staphylococcus	0.173752	ICU_Admission	sample_70			21	0.996008
Staphylococcus	0.999145	ICU_Discharge/Ward	sample_71			3	1.52319
Staphylococcus	0.999585	ICU_Stay	sample_72			0	1.78622
Staphylococcus	0.189654	ICU_Admission	sample_73			5	0.894917
Staphylococcus	0.877307	ICU_Stay	sample_74			5	0.983224
Staphylococcus	0.086982	ICU_Admission	sample_75			24	0.162934
Staphylococcus	0.592091	ICU_Discharge/Ward	sample_76			52	0.0311568
Staphylococcus	0.000704423	ICU_Stay	sample_77			43	0.955586
Staphylococcus	0.00196453	ICU_Admission	sample_78			37	0.486723
Staphylococcus	0.0236409	ICU_Stay	sample_79			41	0.912313
Staphylococcus	0.0708418	ICU_Stay	sample_80			57	0.727693
Staphylococcus	0.365882	ICU_Stay	sample_81			28	0.634717
Staphylococcus	0.0911672	ICU_Stay	sample_82			7	1.57519
Staphylococcus	0.167866	ICU_Stay	sample_83			12	0.521517
Staphylococcus	0.0348313	ICU_Stay	sample_84			6	1.69886
Staphylococcus	0.00176	ICU_Stay	sample_85			6	1.99303
Staphylococcus	0.996281	ICU_Discharge/Ward	sample_86			6	0.97206
Staphylococcus	0.544286	ICU_Stay	sample_87			6	0.816906
Staphylococcus	0.867627	ICU_Stay	sample_88			1	1.08801
Staphylococcus	0.322023	ICU_Stay	sample_89
Staphylococcus	0.408488	ICU_Discharge/Ward	sample_90
Staphylococcus	0.315205	ICU_Stay	sample_91
Staphylococcus	0.0292416	ICU_Admission	sample_92
Staphylococcus	0.404253	ICU_Stay	sample_93
Staphylococcus	0.872075	ICU_Stay	sample_94
Staphylococcus	0.401025	ICU_Stay	sample_95
Staphylococcus	0.369264	ICU_Discharge/Ward	sample_96
Staphylococcus	0.347694	ICU_Stay	sample_97
Staphylococcus	0.499408	ICU_Stay	sample_98
Staphylococcus	0.410081	ICU_Admission	sample_99
Staphylococcus	0.0985327	ICU_Stay	sample_100
Staphylococcus	0.0466115	ICU_Stay	sample_101
Corynebacterium	0.0157088	ICU_Stay	sample_1
Corynebacterium	0.00335716	ICU_Discharge/Ward	sample_2
Corynebacterium	0.0751962	ICU_Stay	sample_3
Corynebacterium	0.0767787	ICU_Stay	sample_4
Corynebacterium	0.000146888	ICU_Discharge/Ward	sample_5
Corynebacterium	0.418475	ICU_Discharge/Ward	sample_6
Corynebacterium	0.514616	ICU_Stay	sample_7
Corynebacterium	0.165769	ICU_Discharge/Ward	sample_8
Corynebacterium	0.314859	ICU_Stay	sample_9
Corynebacterium	0.469362	ICU_Stay	sample_10
Corynebacterium	0.369579	ICU_Stay	sample_11
Corynebacterium	0.982549	ICU_Stay	sample_12
Corynebacterium	0.963691	ICU_Stay	sample_13
Corynebacterium	0.945277	ICU_Stay	sample_14
Corynebacterium	0.435983	ICU_Stay	sample_15
Corynebacterium	0.628897	ICU_Stay	sample_16
Corynebacterium	0.0012481	ICU_Stay	sample_17
Corynebacterium	0.345554	ICU_Admission	sample_18
Corynebacterium	0.274063	ICU_Discharge/Ward	sample_19
Corynebacterium	0.824998	ICU_Stay	sample_20
Corynebacterium	0.241016	ICU_Stay	sample_21
Corynebacterium	0.0833482	ICU_Admission	sample_22
Corynebacterium	0.383416	ICU_Stay	sample_23
Corynebacterium	0.67144	ICU_Discharge/Ward	sample_24
Corynebacterium	0.0135121	ICU_Stay	sample_25
Corynebacterium	0.421703	ICU_Stay	sample_26
Corynebacterium	0.468396	ICU_Stay	sample_27
Corynebacterium	0.348727	ICU_Admission	sample_28
Corynebacterium	0.499306	ICU_Discharge/Ward	sample_29
Corynebacterium	0.0580101	ICU_Stay	sample_30
Corynebacterium	0.00725152	ICU_Discharge/Ward	sample_31
Corynebacterium	0.284745	ICU_Stay	sample_32
Corynebacterium	0.008783	ICU_Stay	sample_33
Corynebacterium	0.914242	ICU_Stay	sample_34
Corynebacterium	0.964514	ICU_Stay	sample_35
Corynebacterium	0.000450383	ICU_Stay	sample_36
Corynebacterium	0.0456608	ICU_Stay	sample_37
Corynebacterium	0.657903	ICU_Admission	sample_38
Corynebacterium	0.586629	ICU_Stay	sample_39
Corynebacterium	0.00309611	ICU_Discharge/Ward	sample_40
Corynebacterium	0.132259	ICU_Stay	sample_41
Corynebacterium	0.405611	ICU_Stay	sample_42
Corynebacterium	0.252358	ICU_Discharge/Ward	sample_43
Corynebacterium	0.566646	ICU_Stay	sample_44
Corynebacterium	0.380208	ICU_Admission	sample_45
Corynebacterium	0.00776024	ICU_Stay	sample_46
Corynebacterium	0.00240724	ICU_Discharge/Ward	sample_47
Corynebacterium	0.00088285	ICU_Stay	sample_48
Corynebacterium	0.41539	ICU_Admission	sample_49
Corynebacterium	0.0227418	ICU_Stay	sample_50
Corynebacterium	0.123473	ICU_Discharge/Ward	sample_51
Corynebacterium	0	ICU_Stay	sample_52
Corynebacterium	0	ICU_Stay	sample_53
Corynebacterium	0	ICU_Stay	sample_54
Corynebacterium	0.32831	ICU_Stay	sample_55
Corynebacterium	0.0178999	ICU_Stay	sample_56
Corynebacterium	0.00230552	ICU_Discharge/Ward	sample_57
Corynebacterium	0	ICU_Discharge/Ward	sample_58
Corynebacterium	0.000397425	ICU_Stay	sample_59
Corynebacterium	0.0069215	ICU_Stay	sample_60
Corynebacterium	0.325897	ICU_Admission	sample_61
Corynebacterium	0.00133002	ICU_Stay	sample_62
Corynebacterium	0.00245401	ICU_Discharge/Ward	sample_63
Corynebacterium	0.619504	ICU_Stay	sample_64
Corynebacterium	0.838556	ICU_Discharge/Ward	sample_65
Corynebacterium	0.699801	ICU_Discharge/Ward	sample_66
Corynebacterium	0.60321	ICU_Discharge/Ward	sample_67
Corynebacterium	0.754792	ICU_Stay	sample_68
Corynebacterium	0.573389	ICU_Admission	sample_69
Corynebacterium	0.0178464	ICU_Admission	sample_70
Corynebacterium	5.55284e-05	ICU_Discharge/Ward	sample_71
Corynebacterium	2.30452e-05	ICU_Stay	sample_72
Corynebacterium	0.656119	ICU_Admission	sample_73
Corynebacterium	0.121913	ICU_Stay	sample_74
Corynebacterium	0.00483885	ICU_Admission	sample_75
Corynebacterium	0.329484	ICU_Discharge/Ward	sample_76
Corynebacterium	3.95743e-05	ICU_Stay	sample_77
Corynebacterium	0.000648665	ICU_Admission	sample_78
Corynebacterium	0.000430857	ICU_Stay	sample_79
Corynebacterium	0.0145331	ICU_Stay	sample_80
Corynebacterium	0.615653	ICU_Stay	sample_81
Corynebacterium	0.903399	ICU_Stay	sample_82
Corynebacterium	0.727107	ICU_Stay	sample_83
Corynebacterium	0.925303	ICU_Stay	sample_84
Corynebacterium	0.02064	ICU_Stay	sample_85
Corynebacterium	0.000393405	ICU_Discharge/Ward	sample_86
Corynebacterium	0.000227726	ICU_Stay	sample_87
Corynebacterium	0	ICU_Stay	sample_88
Corynebacterium	0.60789	ICU_Stay	sample_89
Corynebacterium	0.582587	ICU_Discharge/Ward	sample_90
Corynebacterium	0.683358	ICU_Stay	sample_91
Corynebacterium	0.26838	ICU_Admission	sample_92
Corynebacterium	0.0107507	ICU_Stay	sample_93
Corynebacterium	0.000343553	ICU_Stay	sample_94
Corynebacterium	0.0390625	ICU_Stay	sample_95
Corynebacterium	0.0515916	ICU_Discharge/Ward	sample_96
Corynebacterium	0.578989	ICU_Stay	sample_97
Corynebacterium	0.475619	ICU_Stay	sample_98
Corynebacterium	0.499461	ICU_Admission	sample_99
Corynebacterium	0.894169	ICU_Stay	sample_100
Corynebacterium	0.918013	ICU_Stay	sample_101
Prevotella	0.0976224	ICU_Stay	sample_1
Prevotella	0.00030185	ICU_Discharge/Ward	sample_2
Prevotella	0.0298989	ICU_Stay	sample_3
Prevotella	0.232497	ICU_Stay	sample_4
Prevotella	0	ICU_Discharge/Ward	sample_5
Prevotella	0.00308783	ICU_Discharge/Ward	sample_6
Prevotella	0.281055	ICU_Stay	sample_7
Prevotella	0	ICU_Discharge/Ward	sample_8
Prevotella	0	ICU_Stay	sample_9
Prevotella	0.0153378	ICU_Stay	sample_10
Prevotella	0.0706947	ICU_Stay	sample_11
Prevotella	0	ICU_Stay	sample_12
Prevotella	0	ICU_Stay	sample_13
Prevotella	0	ICU_Stay	sample_14
Prevotella	0.000125756	ICU_Stay	sample_15
Prevotella	0.000207997	ICU_Stay	sample_16
Prevotella	0.728109	ICU_Stay	sample_17
Prevotella	0.0105474	ICU_Admission	sample_18
Prevotella	0.000796896	ICU_Discharge/Ward	sample_19
Prevotella	0.00455559	ICU_Stay	sample_20
Prevotella	0.000725999	ICU_Stay	sample_21
Prevotella	0.000513686	ICU_Admission	sample_22
Prevotella	0.000642171	ICU_Stay	sample_23
Prevotella	0	ICU_Discharge/Ward	sample_24
Prevotella	0.344806	ICU_Stay	sample_25
Prevotella	0.000897049	ICU_Stay	sample_26
Prevotella	0.000601853	ICU_Stay	sample_27
Prevotella	0.000968054	ICU_Admission	sample_28
Prevotella	0.00138732	ICU_Discharge/Ward	sample_29
Prevotella	0	ICU_Stay	sample_30
Prevotella	0	ICU_Discharge/Ward	sample_31
Prevotella	9.85824e-05	ICU_Stay	sample_32
Prevotella	0.368778	ICU_Stay	sample_33
Prevotella	0	ICU_Stay	sample_34
Prevotella	0	ICU_Stay	sample_35
Prevotella	0.000225191	ICU_Stay	sample_36
Prevotella	0.00424305	ICU_Stay	sample_37
Prevotella	0.000969735	ICU_Admission	sample_38
Prevotella	0	ICU_Stay	sample_39
Prevotella	0	ICU_Discharge/Ward	sample_40
Prevotella	0.00688303	ICU_Stay	sample_41
Prevotella	0.0433358	ICU_Stay	sample_42
Prevotella	0.000254018	ICU_Discharge/Ward	sample_43
Prevotella	0.0473745	ICU_Stay	sample_44
Prevotella	0.00124867	ICU_Admission	sample_45
Prevotella	0.0911262	ICU_Stay	sample_46
Prevotella	0.00282331	ICU_Discharge/Ward	sample_47
Prevotella	0.0845591	ICU_Stay	sample_48
Prevotella	0	ICU_Admission	sample_49
Prevotella	0.00139129	ICU_Stay	sample_50
Prevotella	0.00626344	ICU_Discharge/Ward	sample_51
Prevotella	0	ICU_Stay	sample_52
Prevotella	0	ICU_Stay	sample_53
Prevotella	0.000568566	ICU_Stay	sample_54
Prevotella	0	ICU_Stay	sample_55
Prevotella	0.00288707	ICU_Stay	sample_56
Prevotella	0.0324169	ICU_Discharge/Ward	sample_57
Prevotella	0	ICU_Discharge/Ward	sample_58
Prevotella	0	ICU_Stay	sample_59
Prevotella	0.023714	ICU_Stay	sample_60
Prevotella	0.00809432	ICU_Admission	sample_61
Prevotella	0.00155169	ICU_Stay	sample_62
Prevotella	0.00265165	ICU_Discharge/Ward	sample_63
Prevotella	0.00138323	ICU_Stay	sample_64
Prevotella	0.000236003	ICU_Discharge/Ward	sample_65
Prevotella	0.000132865	ICU_Discharge/Ward	sample_66
Prevotella	0	ICU_Discharge/Ward	sample_67
Prevotella	0	ICU_Stay	sample_68
Prevotella	0.00021005	ICU_Admission	sample_69
Prevotella	0	ICU_Admission	sample_70
Prevotella	0	ICU_Discharge/Ward	sample_71
Prevotella	0	ICU_Stay	sample_72
Prevotella	0.000186355	ICU_Admission	sample_73
Prevotella	2.22625e-05	ICU_Stay	sample_74
Prevotella	0.592745	ICU_Admission	sample_75
Prevotella	0.0103579	ICU_Discharge/Ward	sample_76
Prevotella	0.413512	ICU_Stay	sample_77
Prevotella	0.44958	ICU_Admission	sample_78
Prevotella	0.00140497	ICU_Stay	sample_79
Prevotella	0.759751	ICU_Stay	sample_80
Prevotella	0	ICU_Stay	sample_81
Prevotella	0	ICU_Stay	sample_82
Prevotella	0	ICU_Stay	sample_83
Prevotella	0	ICU_Stay	sample_84
Prevotella	0	ICU_Stay	sample_85
Prevotella	0	ICU_Discharge/Ward	sample_86
Prevotella	0	ICU_Stay	sample_87
Prevotella	0	ICU_Stay	sample_88
Prevotella	0	ICU_Stay	sample_89
Prevotella	0	ICU_Discharge/Ward	sample_90
Prevotella	5.8651e-05	ICU_Stay	sample_91
Prevotella	0.188689	ICU_Admission	sample_92
Prevotella	0.181761	ICU_Stay	sample_93
Prevotella	4.12263e-05	ICU_Stay	sample_94
Prevotella	0.0140326	ICU_Stay	sample_95
Prevotella	0.0332687	ICU_Discharge/Ward	sample_96
Prevotella	0.00097261	ICU_Stay	sample_97
Prevotella	0	ICU_Stay	sample_98
Prevotella	0.000754845	ICU_Admission	sample_99
Prevotella	0	ICU_Stay	sample_100
Prevotella	9.27285e-05	ICU_Stay	sample_101
Mycoplasma	0.502715	ICU_Stay	sample_1
Mycoplasma	0.00131783	ICU_Discharge/Ward	sample_2
Mycoplasma	0.000532127	ICU_Stay	sample_3
Mycoplasma	0.0171371	ICU_Stay	sample_4
Mycoplasma	0	ICU_Discharge/Ward	sample_5
Mycoplasma	4.90132e-05	ICU_Discharge/Ward	sample_6
Mycoplasma	0.016233	ICU_Stay	sample_7
Mycoplasma	0.086923	ICU_Discharge/Ward	sample_8
Mycoplasma	0.674728	ICU_Stay	sample_9
Mycoplasma	0.459569	ICU_Stay	sample_10
Mycoplasma	0.00759502	ICU_Stay	sample_11
Mycoplasma	0	ICU_Stay	sample_12
Mycoplasma	0	ICU_Stay	sample_13
Mycoplasma	0	ICU_Stay	sample_14
Mycoplasma	0	ICU_Stay	sample_15
Mycoplasma	0	ICU_Stay	sample_16
Mycoplasma	0.0261199	ICU_Stay	sample_17
Mycoplasma	0	ICU_Admission	sample_18
Mycoplasma	0	ICU_Discharge/Ward	sample_19
Mycoplasma	0.00140545	ICU_Stay	sample_20
Mycoplasma	9.46955e-05	ICU_Stay	sample_21
Mycoplasma	3.66919e-05	ICU_Admission	sample_22
Mycoplasma	0.000682306	ICU_Stay	sample_23
Mycoplasma	0.0188263	ICU_Discharge/Ward	sample_24
Mycoplasma	0.0774744	ICU_Stay	sample_25
Mycoplasma	8.97049e-05	ICU_Stay	sample_26
Mycoplasma	2.79932e-05	ICU_Stay	sample_27
Mycoplasma	0	ICU_Admission	sample_28
Mycoplasma	0	ICU_Discharge/Ward	sample_29
Mycoplasma	0.00541786	ICU_Stay	sample_30
Mycoplasma	0	ICU_Discharge/Ward	sample_31
Mycoplasma	0.00818234	ICU_Stay	sample_32
Mycoplasma	0.00728611	ICU_Stay	sample_33
Mycoplasma	0.0765607	ICU_Stay	sample_34
Mycoplasma	0.0311414	ICU_Stay	sample_35
Mycoplasma	0.00118851	ICU_Stay	sample_36
Mycoplasma	0.0092424	ICU_Stay	sample_37
Mycoplasma	1.56409e-05	ICU_Admission	sample_38
Mycoplasma	0	ICU_Stay	sample_39
Mycoplasma	4.38129e-05	ICU_Discharge/Ward	sample_40
Mycoplasma	0.00137951	ICU_Stay	sample_41
Mycoplasma	0	ICU_Stay	sample_42
Mycoplasma	0.000237083	ICU_Discharge/Ward	sample_43
Mycoplasma	0.00366306	ICU_Stay	sample_44
Mycoplasma	0.00256544	ICU_Admission	sample_45
Mycoplasma	0.000576357	ICU_Stay	sample_46
Mycoplasma	0	ICU_Discharge/Ward	sample_47
Mycoplasma	0.00462374	ICU_Stay	sample_48
Mycoplasma	0	ICU_Admission	sample_49
Mycoplasma	0	ICU_Stay	sample_50
Mycoplasma	0.00037817	ICU_Discharge/Ward	sample_51
Mycoplasma	0	ICU_Stay	sample_52
Mycoplasma	0	ICU_Stay	sample_53
Mycoplasma	0	ICU_Stay	sample_54
Mycoplasma	0	ICU_Stay	sample_55
Mycoplasma	0	ICU_Stay	sample_56
Mycoplasma	0.000384253	ICU_Discharge/Ward	sample_57
Mycoplasma	0	ICU_Discharge/Ward	sample_58
Mycoplasma	0	ICU_Stay	sample_59
Mycoplasma	0.648675	ICU_Stay	sample_60
Mycoplasma	0.001756	ICU_Admission	sample_61
Mycoplasma	0.00113791	ICU_Stay	sample_62
Mycoplasma	0.00482567	ICU_Discharge/Ward	sample_63
Mycoplasma	0.0503343	ICU_Stay	sample_64
Mycoplasma	0	ICU_Discharge/Ward	sample_65
Mycoplasma	0	ICU_Discharge/Ward	sample_66
Mycoplasma	0	ICU_Discharge/Ward	sample_67
Mycoplasma	0	ICU_Stay	sample_68
Mycoplasma	0	ICU_Admission	sample_69
Mycoplasma	0.00135352	ICU_Admission	sample_70
Mycoplasma	0	ICU_Discharge/Ward	sample_71
Mycoplasma	0	ICU_Stay	sample_72
Mycoplasma	0	ICU_Admission	sample_73
Mycoplasma	7.42085e-06	ICU_Stay	sample_74
Mycoplasma	0.00976568	ICU_Admission	sample_75
Mycoplasma	4.94016e-05	ICU_Discharge/Ward	sample_76
Mycoplasma	0.136338	ICU_Stay	sample_77
Mycoplasma	0	ICU_Admission	sample_78
Mycoplasma	0.0583343	ICU_Stay	sample_79
Mycoplasma	0.00173639	ICU_Stay	sample_80
Mycoplasma	0	ICU_Stay	sample_81
Mycoplasma	0	ICU_Stay	sample_82
Mycoplasma	0	ICU_Stay	sample_83
Mycoplasma	0	ICU_Stay	sample_84
Mycoplasma	0	ICU_Stay	sample_85
Mycoplasma	7.15282e-05	ICU_Discharge/Ward	sample_86
Mycoplasma	0.352156	ICU_Stay	sample_87
Mycoplasma	0.0619991	ICU_Stay	sample_88
Mycoplasma	0.00119346	ICU_Stay	sample_89
Mycoplasma	5.20942e-05	ICU_Discharge/Ward	sample_90
Mycoplasma	0	ICU_Stay	sample_91
Mycoplasma	0.00514139	ICU_Admission	sample_92
Mycoplasma	0.0466993	ICU_Stay	sample_93
Mycoplasma	0.0769421	ICU_Stay	sample_94
Mycoplasma	0	ICU_Stay	sample_95
Mycoplasma	0	ICU_Discharge/Ward	sample_96
Mycoplasma	0.000114425	ICU_Stay	sample_97
Mycoplasma	0	ICU_Stay	sample_98
Mycoplasma	0	ICU_Admission	sample_99
Mycoplasma	0	ICU_Stay	sample_100
Mycoplasma	0	ICU_Stay	sample_101
Pseudomonas	0.00151471	ICU_Stay	sample_1
Pseudomonas	0.00117059	ICU_Discharge/Ward	sample_2
Pseudomonas	0.00199548	ICU_Stay	sample_3
Pseudomonas	0.00604711	ICU_Stay	sample_4
Pseudomonas	0.000910707	ICU_Discharge/Ward	sample_5
Pseudomonas	0.00477062	ICU_Discharge/Ward	sample_6
Pseudomonas	0.00116252	ICU_Stay	sample_7
Pseudomonas	0.00423577	ICU_Discharge/Ward	sample_8
Pseudomonas	0.00130157	ICU_Stay	sample_9
Pseudomonas	0.00622157	ICU_Stay	sample_10
Pseudomonas	0.0112908	ICU_Stay	sample_11
Pseudomonas	0.000266066	ICU_Stay	sample_12
Pseudomonas	0.00183889	ICU_Stay	sample_13
Pseudomonas	0.000304458	ICU_Stay	sample_14
Pseudomonas	0.000964132	ICU_Stay	sample_15
Pseudomonas	7.34107e-05	ICU_Stay	sample_16
Pseudomonas	0.0106465	ICU_Stay	sample_17
Pseudomonas	0.228682	ICU_Admission	sample_18
Pseudomonas	0.109868	ICU_Discharge/Ward	sample_19
Pseudomonas	0.0149753	ICU_Stay	sample_20
Pseudomonas	0.00110478	ICU_Stay	sample_21
Pseudomonas	0.00263133	ICU_Admission	sample_22
Pseudomonas	0.000110373	ICU_Stay	sample_23
Pseudomonas	0.000241125	ICU_Discharge/Ward	sample_24
Pseudomonas	0	ICU_Stay	sample_25
Pseudomonas	0.000971803	ICU_Stay	sample_26
Pseudomonas	0.000783809	ICU_Stay	sample_27
Pseudomonas	0.00106296	ICU_Admission	sample_28
Pseudomonas	0.000739905	ICU_Discharge/Ward	sample_29
Pseudomonas	0.00275383	ICU_Stay	sample_30
Pseudomonas	0.0104462	ICU_Discharge/Ward	sample_31
Pseudomonas	0.00067036	ICU_Stay	sample_32
Pseudomonas	0.000757466	ICU_Stay	sample_33
Pseudomonas	0.00129509	ICU_Stay	sample_34
Pseudomonas	0.00253719	ICU_Stay	sample_35
Pseudomonas	0	ICU_Stay	sample_36
Pseudomonas	0.00296116	ICU_Stay	sample_37
Pseudomonas	0.0120122	ICU_Admission	sample_38
Pseudomonas	0.0239203	ICU_Stay	sample_39
Pseudomonas	0.00315453	ICU_Discharge/Ward	sample_40
Pseudomonas	0.00181515	ICU_Stay	sample_41
Pseudomonas	0	ICU_Stay	sample_42
Pseudomonas	0.000812857	ICU_Discharge/Ward	sample_43
Pseudomonas	0	ICU_Stay	sample_44
Pseudomonas	0.0197743	ICU_Admission	sample_45
Pseudomonas	0.0110743	ICU_Stay	sample_46
Pseudomonas	0.0281142	ICU_Discharge/Ward	sample_47
Pseudomonas	0.00161606	ICU_Stay	sample_48
Pseudomonas	0.000831519	ICU_Admission	sample_49
Pseudomonas	0.0103762	ICU_Stay	sample_50
Pseudomonas	0.049493	ICU_Discharge/Ward	sample_51
Pseudomonas	0	ICU_Stay	sample_52
Pseudomonas	0.0021447	ICU_Stay	sample_53
Pseudomonas	0.000703939	ICU_Stay	sample_54
Pseudomonas	0.0210928	ICU_Stay	sample_55
Pseudomonas	0.268745	ICU_Stay	sample_56
Pseudomonas	0.0286792	ICU_Discharge/Ward	sample_57
Pseudomonas	0.0701547	ICU_Discharge/Ward	sample_58
Pseudomonas	0.888642	ICU_Stay	sample_59
Pseudomonas	0.0147672	ICU_Stay	sample_60
Pseudomonas	0.0112217	ICU_Admission	sample_61
Pseudomonas	0.000310339	ICU_Stay	sample_62
Pseudomonas	0.00419981	ICU_Discharge/Ward	sample_63
Pseudomonas	0.00710059	ICU_Stay	sample_64
Pseudomonas	0.00139787	ICU_Discharge/Ward	sample_65
Pseudomonas	0.00155642	ICU_Discharge/Ward	sample_66
Pseudomonas	0.000707053	ICU_Discharge/Ward	sample_67
Pseudomonas	0.00391737	ICU_Stay	sample_68
Pseudomonas	0.0456741	ICU_Admission	sample_69
Pseudomonas	0.65014	ICU_Admission	sample_70
Pseudomonas	0.000799609	ICU_Discharge/Ward	sample_71
Pseudomonas	0.000391768	ICU_Stay	sample_72
Pseudomonas	0.0498313	ICU_Admission	sample_73
Pseudomonas	0.000634482	ICU_Stay	sample_74
Pseudomonas	0	ICU_Admission	sample_75
Pseudomonas	0.00041168	ICU_Discharge/Ward	sample_76
Pseudomonas	1.58297e-05	ICU_Stay	sample_77
Pseudomonas	7.41331e-05	ICU_Admission	sample_78
Pseudomonas	0.00305346	ICU_Stay	sample_79
Pseudomonas	8.75491e-05	ICU_Stay	sample_80
Pseudomonas	0.000259368	ICU_Stay	sample_81
Pseudomonas	0.000616702	ICU_Stay	sample_82
Pseudomonas	0.0023171	ICU_Stay	sample_83
Pseudomonas	0.000115293	ICU_Stay	sample_84
Pseudomonas	9.6e-05	ICU_Stay	sample_85
Pseudomonas	0.00118022	ICU_Discharge/Ward	sample_86
Pseudomonas	0.00253345	ICU_Stay	sample_87
Pseudomonas	0.000384625	ICU_Stay	sample_88
Pseudomonas	0.00839623	ICU_Stay	sample_89
Pseudomonas	0.00798778	ICU_Discharge/Ward	sample_90
Pseudomonas	0.00016129	ICU_Stay	sample_91
Pseudomonas	0.14608	ICU_Admission	sample_92
Pseudomonas	0.000305224	ICU_Stay	sample_93
Pseudomonas	0.000467232	ICU_Stay	sample_94
Pseudomonas	0.309763	ICU_Stay	sample_95
Pseudomonas	0.0106788	ICU_Discharge/Ward	sample_96
Pseudomonas	0.00141601	ICU_Stay	sample_97
Pseudomonas	0.000536461	ICU_Stay	sample_98
Pseudomonas	0.0296854	ICU_Admission	sample_99
Pseudomonas	0.000518919	ICU_Stay	sample_100
Pseudomonas	0.00581099	ICU_Stay	sample_101
Enterobacter	0	ICU_Stay	sample_1
Enterobacter	2.20866e-05	ICU_Discharge/Ward	sample_2
Enterobacter	0	ICU_Stay	sample_3
Enterobacter	0	ICU_Stay	sample_4
Enterobacter	0	ICU_Discharge/Ward	sample_5
Enterobacter	0	ICU_Discharge/Ward	sample_6
Enterobacter	0	ICU_Stay	sample_7
Enterobacter	0	ICU_Discharge/Ward	sample_8
Enterobacter	0	ICU_Stay	sample_9
Enterobacter	0	ICU_Stay	sample_10
Enterobacter	0	ICU_Stay	sample_11
Enterobacter	0	ICU_Stay	sample_12
Enterobacter	0	ICU_Stay	sample_13
Enterobacter	0	ICU_Stay	sample_14
Enterobacter	0	ICU_Stay	sample_15
Enterobacter	0	ICU_Stay	sample_16
Enterobacter	0.000165411	ICU_Stay	sample_17
Enterobacter	0	ICU_Admission	sample_18
Enterobacter	0	ICU_Discharge/Ward	sample_19
Enterobacter	0	ICU_Stay	sample_20
Enterobacter	0	ICU_Stay	sample_21
Enterobacter	0.00233255	ICU_Admission	sample_22
Enterobacter	0	ICU_Stay	sample_23
Enterobacter	0	ICU_Discharge/Ward	sample_24
Enterobacter	0	ICU_Stay	sample_25
Enterobacter	0	ICU_Stay	sample_26
Enterobacter	0.000125969	ICU_Stay	sample_27
Enterobacter	0	ICU_Admission	sample_28
Enterobacter	0	ICU_Discharge/Ward	sample_29
Enterobacter	0	ICU_Stay	sample_30
Enterobacter	0	ICU_Discharge/Ward	sample_31
Enterobacter	0	ICU_Stay	sample_32
Enterobacter	0	ICU_Stay	sample_33
Enterobacter	0	ICU_Stay	sample_34
Enterobacter	0	ICU_Stay	sample_35
Enterobacter	0.940512	ICU_Stay	sample_36
Enterobacter	0.870145	ICU_Stay	sample_37
Enterobacter	0.00017987	ICU_Admission	sample_38
Enterobacter	0.000177	ICU_Stay	sample_39
Enterobacter	0	ICU_Discharge/Ward	sample_40
Enterobacter	0	ICU_Stay	sample_41
Enterobacter	0	ICU_Stay	sample_42
Enterobacter	0	ICU_Discharge/Ward	sample_43
Enterobacter	0	ICU_Stay	sample_44
Enterobacter	0	ICU_Admission	sample_45
Enterobacter	0	ICU_Stay	sample_46
Enterobacter	0	ICU_Discharge/Ward	sample_47
Enterobacter	0.487528	ICU_Stay	sample_48
Enterobacter	0	ICU_Admission	sample_49
Enterobacter	0	ICU_Stay	sample_50
Enterobacter	0.000354534	ICU_Discharge/Ward	sample_51
Enterobacter	0	ICU_Stay	sample_52
Enterobacter	0	ICU_Stay	sample_53
Enterobacter	0	ICU_Stay	sample_54
Enterobacter	0.000842279	ICU_Stay	sample_55
Enterobacter	0	ICU_Stay	sample_56
Enterobacter	0	ICU_Discharge/Ward	sample_57
Enterobacter	0	ICU_Discharge/Ward	sample_58
Enterobacter	0	ICU_Stay	sample_59
Enterobacter	0.188886	ICU_Stay	sample_60
Enterobacter	0	ICU_Admission	sample_61
Enterobacter	0	ICU_Stay	sample_62
Enterobacter	0	ICU_Discharge/Ward	sample_63
Enterobacter	0.268593	ICU_Stay	sample_64
Enterobacter	0	ICU_Discharge/Ward	sample_65
Enterobacter	0	ICU_Discharge/Ward	sample_66
Enterobacter	0	ICU_Discharge/Ward	sample_67
Enterobacter	0	ICU_Stay	sample_68
Enterobacter	0	ICU_Admission	sample_69
Enterobacter	0	ICU_Admission	sample_70
Enterobacter	0	ICU_Discharge/Ward	sample_71
Enterobacter	0	ICU_Stay	sample_72
Enterobacter	0	ICU_Admission	sample_73
Enterobacter	0	ICU_Stay	sample_74
Enterobacter	0	ICU_Admission	sample_75
Enterobacter	0	ICU_Discharge/Ward	sample_76
Enterobacter	0	ICU_Stay	sample_77
Enterobacter	0	ICU_Admission	sample_78
Enterobacter	0	ICU_Stay	sample_79
Enterobacter	0	ICU_Stay	sample_80
Enterobacter	0	ICU_Stay	sample_81
Enterobacter	0	ICU_Stay	sample_82
Enterobacter	0	ICU_Stay	sample_83
Enterobacter	0	ICU_Stay	sample_84
Enterobacter	0	ICU_Stay	sample_85
Enterobacter	0	ICU_Discharge/Ward	sample_86
Enterobacter	0	ICU_Stay	sample_87
Enterobacter	0	ICU_Stay	sample_88
Enterobacter	0	ICU_Stay	sample_89
Enterobacter	0.000104188	ICU_Discharge/Ward	sample_90
Enterobacter	0	ICU_Stay	sample_91
Enterobacter	0	ICU_Admission	sample_92
Enterobacter	0	ICU_Stay	sample_93
Enterobacter	0	ICU_Stay	sample_94
Enterobacter	0	ICU_Stay	sample_95
Enterobacter	0.000433542	ICU_Discharge/Ward	sample_96
Enterobacter	0	ICU_Stay	sample_97
Enterobacter	0	ICU_Stay	sample_98
Enterobacter	0	ICU_Admission	sample_99
Enterobacter	0	ICU_Stay	sample_100
Enterobacter	0	ICU_Stay	sample_101
Anaerococcus	0	ICU_Stay	sample_1
Anaerococcus	0	ICU_Discharge/Ward	sample_2
Anaerococcus	0.000997738	ICU_Stay	sample_3
Anaerococcus	0.2435	ICU_Stay	sample_4
Anaerococcus	0	ICU_Discharge/Ward	sample_5
Anaerococcus	0.000196053	ICU_Discharge/Ward	sample_6
Anaerococcus	0.0664328	ICU_Stay	sample_7
Anaerococcus	0	ICU_Discharge/Ward	sample_8
Anaerococcus	0	ICU_Stay	sample_9
Anaerococcus	0.0222548	ICU_Stay	sample_10
Anaerococcus	0.00623877	ICU_Stay	sample_11
Anaerococcus	3.13018e-05	ICU_Stay	sample_12
Anaerococcus	0	ICU_Stay	sample_13
Anaerococcus	0	ICU_Stay	sample_14
Anaerococcus	0.000265485	ICU_Stay	sample_15
Anaerococcus	0.000379288	ICU_Stay	sample_16
Anaerococcus	0.00739838	ICU_Stay	sample_17
Anaerococcus	0.0274742	ICU_Admission	sample_18
Anaerococcus	0.0651376	ICU_Discharge/Ward	sample_19
Anaerococcus	0.0555879	ICU_Stay	sample_20
Anaerococcus	0.0157668	ICU_Stay	sample_21
Anaerococcus	0.000576586	ICU_Admission	sample_22
Anaerococcus	0.00023078	ICU_Stay	sample_23
Anaerococcus	0	ICU_Discharge/Ward	sample_24
Anaerococcus	2.47475e-05	ICU_Stay	sample_25
Anaerococcus	0.00118111	ICU_Stay	sample_26
Anaerococcus	0.00786608	ICU_Stay	sample_27
Anaerococcus	0.00231574	ICU_Admission	sample_28
Anaerococcus	0.0130038	ICU_Discharge/Ward	sample_29
Anaerococcus	0.0128412	ICU_Stay	sample_30
Anaerococcus	0	ICU_Discharge/Ward	sample_31
Anaerococcus	0.000749226	ICU_Stay	sample_32
Anaerococcus	0.00218222	ICU_Stay	sample_33
Anaerococcus	0.000206464	ICU_Stay	sample_34
Anaerococcus	0.000104268	ICU_Stay	sample_35
Anaerococcus	0.000450383	ICU_Stay	sample_36
Anaerococcus	0.0168825	ICU_Stay	sample_37
Anaerococcus	0.0349496	ICU_Admission	sample_38
Anaerococcus	0.119273	ICU_Stay	sample_39
Anaerococcus	0.000321295	ICU_Discharge/Ward	sample_40
Anaerococcus	0.00280258	ICU_Stay	sample_41
Anaerococcus	0.154574	ICU_Stay	sample_42
Anaerococcus	0.00729878	ICU_Discharge/Ward	sample_43
Anaerococcus	0.119213	ICU_Stay	sample_44
Anaerococcus	0.0101937	ICU_Admission	sample_45
Anaerococcus	0.00024701	ICU_Stay	sample_46
Anaerococcus	0.0121997	ICU_Discharge/Ward	sample_47
Anaerococcus	0.00763142	ICU_Stay	sample_48
Anaerococcus	0.0116545	ICU_Admission	sample_49
Anaerococcus	0.00014303	ICU_Stay	sample_50
Anaerococcus	0.284266	ICU_Discharge/Ward	sample_51
Anaerococcus	0	ICU_Stay	sample_52
Anaerococcus	0	ICU_Stay	sample_53
Anaerococcus	0	ICU_Stay	sample_54
Anaerococcus	0.0215229	ICU_Stay	sample_55
Anaerococcus	0.0582364	ICU_Stay	sample_56
Anaerococcus	0.000663709	ICU_Discharge/Ward	sample_57
Anaerococcus	0.000972023	ICU_Discharge/Ward	sample_58
Anaerococcus	0.0301248	ICU_Stay	sample_59
Anaerococcus	0.000766871	ICU_Stay	sample_60
Anaerococcus	0.046258	ICU_Admission	sample_61
Anaerococcus	0	ICU_Stay	sample_62
Anaerococcus	0.0227778	ICU_Discharge/Ward	sample_63
Anaerococcus	0.000999001	ICU_Stay	sample_64
Anaerococcus	0.0121814	ICU_Discharge/Ward	sample_65
Anaerococcus	0.00664326	ICU_Discharge/Ward	sample_66
Anaerococcus	0	ICU_Discharge/Ward	sample_67
Anaerococcus	2.0596e-05	ICU_Stay	sample_68
Anaerococcus	0.0375522	ICU_Admission	sample_69
Anaerococcus	0.00105274	ICU_Admission	sample_70
Anaerococcus	0	ICU_Discharge/Ward	sample_71
Anaerococcus	0	ICU_Stay	sample_72
Anaerococcus	0.0194182	ICU_Admission	sample_73
Anaerococcus	0	ICU_Stay	sample_74
Anaerococcus	0.000205285	ICU_Admission	sample_75
Anaerococcus	0.00163025	ICU_Discharge/Ward	sample_76
Anaerococcus	0.000482807	ICU_Stay	sample_77
Anaerococcus	0.000296532	ICU_Admission	sample_78
Anaerococcus	0.0807763	ICU_Stay	sample_79
Anaerococcus	0.00140079	ICU_Stay	sample_80
Anaerococcus	0	ICU_Stay	sample_81
Anaerococcus	0	ICU_Stay	sample_82
Anaerococcus	0	ICU_Stay	sample_83
Anaerococcus	0	ICU_Stay	sample_84
Anaerococcus	0	ICU_Stay	sample_85
Anaerococcus	0.00105504	ICU_Discharge/Ward	sample_86
Anaerococcus	0.000668944	ICU_Stay	sample_87
Anaerococcus	0	ICU_Stay	sample_88
Anaerococcus	0.00318536	ICU_Stay	sample_89
Anaerococcus	0.000104188	ICU_Discharge/Ward	sample_90
Anaerococcus	0	ICU_Stay	sample_91
Anaerococcus	0.00980077	ICU_Admission	sample_92
Anaerococcus	0.196361	ICU_Stay	sample_93
Anaerococcus	0.0130138	ICU_Stay	sample_94
Anaerococcus	0.0932026	ICU_Stay	sample_95
Anaerococcus	0.245157	ICU_Discharge/Ward	sample_96
Anaerococcus	0.051391	ICU_Stay	sample_97
Anaerococcus	0.00129491	ICU_Stay	sample_98
Anaerococcus	0.0174076	ICU_Admission	sample_99
Anaerococcus	0	ICU_Stay	sample_100
Anaerococcus	0.0162739	ICU_Stay	sample_101
Lactobacillus	0.259799	ICU_Stay	sample_1
Lactobacillus	0.00234118	ICU_Discharge/Ward	sample_2
Lactobacillus	0.00156312	ICU_Stay	sample_3
Lactobacillus	0.0154562	ICU_Stay	sample_4
Lactobacillus	0	ICU_Discharge/Ward	sample_5
Lactobacillus	0.002467	ICU_Discharge/Ward	sample_6
Lactobacillus	0	ICU_Stay	sample_7
Lactobacillus	0	ICU_Discharge/Ward	sample_8
Lactobacillus	0	ICU_Stay	sample_9
Lactobacillus	0	ICU_Stay	sample_10
Lactobacillus	0.000712033	ICU_Stay	sample_11
Lactobacillus	0	ICU_Stay	sample_12
Lactobacillus	0	ICU_Stay	sample_13
Lactobacillus	0	ICU_Stay	sample_14
Lactobacillus	9.78104e-05	ICU_Stay	sample_15
Lactobacillus	0	ICU_Stay	sample_16
Lactobacillus	0.141186	ICU_Stay	sample_17
Lactobacillus	0	ICU_Admission	sample_18
Lactobacillus	0.0226942	ICU_Discharge/Ward	sample_19
Lactobacillus	0	ICU_Stay	sample_20
Lactobacillus	0	ICU_Stay	sample_21
Lactobacillus	0	ICU_Admission	sample_22
Lactobacillus	0	ICU_Stay	sample_23
Lactobacillus	0	ICU_Discharge/Ward	sample_24
Lactobacillus	0	ICU_Stay	sample_25
Lactobacillus	0	ICU_Stay	sample_26
Lactobacillus	0.000111973	ICU_Stay	sample_27
Lactobacillus	0	ICU_Admission	sample_28
Lactobacillus	0	ICU_Discharge/Ward	sample_29
Lactobacillus	0	ICU_Stay	sample_30
Lactobacillus	0	ICU_Discharge/Ward	sample_31
Lactobacillus	0	ICU_Stay	sample_32
Lactobacillus	0	ICU_Stay	sample_33
Lactobacillus	0	ICU_Stay	sample_34
Lactobacillus	0	ICU_Stay	sample_35
Lactobacillus	2.50213e-05	ICU_Stay	sample_36
Lactobacillus	0.000192283	ICU_Stay	sample_37
Lactobacillus	0	ICU_Admission	sample_38
Lactobacillus	0.000126429	ICU_Stay	sample_39
Lactobacillus	0.00105151	ICU_Discharge/Ward	sample_40
Lactobacillus	0.0771219	ICU_Stay	sample_41
Lactobacillus	0	ICU_Stay	sample_42
Lactobacillus	5.08035e-05	ICU_Discharge/Ward	sample_43
Lactobacillus	0.000147177	ICU_Stay	sample_44
Lactobacillus	0.000840012	ICU_Admission	sample_45
Lactobacillus	0.7745	ICU_Stay	sample_46
Lactobacillus	0.00548316	ICU_Discharge/Ward	sample_47
Lactobacillus	0	ICU_Stay	sample_48
Lactobacillus	0	ICU_Admission	sample_49
Lactobacillus	0	ICU_Stay	sample_50
Lactobacillus	0	ICU_Discharge/Ward	sample_51
Lactobacillus	0	ICU_Stay	sample_52
Lactobacillus	0	ICU_Stay	sample_53
Lactobacillus	0	ICU_Stay	sample_54
Lactobacillus	0	ICU_Stay	sample_55
Lactobacillus	0.139652	ICU_Stay	sample_56
Lactobacillus	0.000768505	ICU_Discharge/Ward	sample_57
Lactobacillus	0.00431071	ICU_Discharge/Ward	sample_58
Lactobacillus	0	ICU_Stay	sample_59
Lactobacillus	0.00320513	ICU_Stay	sample_60
Lactobacillus	0.000100343	ICU_Admission	sample_61
Lactobacillus	0.00138914	ICU_Stay	sample_62
Lactobacillus	0	ICU_Discharge/Ward	sample_63
Lactobacillus	6.1477e-05	ICU_Stay	sample_64
Lactobacillus	0	ICU_Discharge/Ward	sample_65
Lactobacillus	0	ICU_Discharge/Ward	sample_66
Lactobacillus	0	ICU_Discharge/Ward	sample_67
Lactobacillus	0	ICU_Stay	sample_68
Lactobacillus	0	ICU_Admission	sample_69
Lactobacillus	0.00441147	ICU_Admission	sample_70
Lactobacillus	0	ICU_Discharge/Ward	sample_71
Lactobacillus	0	ICU_Stay	sample_72
Lactobacillus	0	ICU_Admission	sample_73
Lactobacillus	0	ICU_Stay	sample_74
Lactobacillus	0	ICU_Admission	sample_75
Lactobacillus	0.0189908	ICU_Discharge/Ward	sample_76
Lactobacillus	0.00013851	ICU_Stay	sample_77
Lactobacillus	0.205182	ICU_Admission	sample_78
Lactobacillus	0.000112397	ICU_Stay	sample_79
Lactobacillus	0.000787942	ICU_Stay	sample_80
Lactobacillus	0	ICU_Stay	sample_81
Lactobacillus	0	ICU_Stay	sample_82
Lactobacillus	0	ICU_Stay	sample_83
Lactobacillus	0	ICU_Stay	sample_84
Lactobacillus	0	ICU_Stay	sample_85
Lactobacillus	0	ICU_Discharge/Ward	sample_86
Lactobacillus	0	ICU_Stay	sample_87
Lactobacillus	0	ICU_Stay	sample_88
Lactobacillus	0.00010926	ICU_Stay	sample_89
Lactobacillus	0.000121553	ICU_Discharge/Ward	sample_90
Lactobacillus	0.00016129	ICU_Stay	sample_91
Lactobacillus	0.000128535	ICU_Admission	sample_92
Lactobacillus	0.00378139	ICU_Stay	sample_93
Lactobacillus	0.0324039	ICU_Stay	sample_94
Lactobacillus	0	ICU_Stay	sample_95
Lactobacillus	0	ICU_Discharge/Ward	sample_96
Lactobacillus	0.000114425	ICU_Stay	sample_97
Lactobacillus	0	ICU_Stay	sample_98
Lactobacillus	0	ICU_Admission	sample_99
Lactobacillus	2.85644e-05	ICU_Stay	sample_100
Lactobacillus	0.000278186	ICU_Stay	sample_101
Enterococcus	0.025597	ICU_Stay	sample_1
Enterococcus	0.000574251	ICU_Discharge/Ward	sample_2
Enterococcus	0.00249435	ICU_Stay	sample_3
Enterococcus	0	ICU_Stay	sample_4
Enterococcus	0	ICU_Discharge/Ward	sample_5
Enterococcus	0	ICU_Discharge/Ward	sample_6
Enterococcus	0	ICU_Stay	sample_7
Enterococcus	0	ICU_Discharge/Ward	sample_8
Enterococcus	0	ICU_Stay	sample_9
Enterococcus	0	ICU_Stay	sample_10
Enterococcus	0.0183433	ICU_Stay	sample_11
Enterococcus	0.00311453	ICU_Stay	sample_12
Enterococcus	0.00677304	ICU_Stay	sample_13
Enterococcus	0.0268982	ICU_Stay	sample_14
Enterococcus	0.0255565	ICU_Stay	sample_15
Enterococcus	0.00128469	ICU_Stay	sample_16
Enterococcus	0.00284206	ICU_Stay	sample_17
Enterococcus	0	ICU_Admission	sample_18
Enterococcus	0.000623657	ICU_Discharge/Ward	sample_19
Enterococcus	0	ICU_Stay	sample_20
Enterococcus	0	ICU_Stay	sample_21
Enterococcus	0	ICU_Admission	sample_22
Enterococcus	0	ICU_Stay	sample_23
Enterococcus	0.00294914	ICU_Discharge/Ward	sample_24
Enterococcus	0.000519696	ICU_Stay	sample_25
Enterococcus	0	ICU_Stay	sample_26
Enterococcus	0	ICU_Stay	sample_27
Enterococcus	0	ICU_Admission	sample_28
Enterococcus	0.000351455	ICU_Discharge/Ward	sample_29
Enterococcus	0.141852	ICU_Stay	sample_30
Enterococcus	0.000811359	ICU_Discharge/Ward	sample_31
Enterococcus	0.223033	ICU_Stay	sample_32
Enterococcus	0.00901746	ICU_Stay	sample_33
Enterococcus	0	ICU_Stay	sample_34
Enterococcus	0	ICU_Stay	sample_35
Enterococcus	5.00425e-05	ICU_Stay	sample_36
Enterococcus	0.000205102	ICU_Stay	sample_37
Enterococcus	0	ICU_Admission	sample_38
Enterococcus	0	ICU_Stay	sample_39
Enterococcus	0.000292086	ICU_Discharge/Ward	sample_40
Enterococcus	0.000566325	ICU_Stay	sample_41
Enterococcus	0	ICU_Stay	sample_42
Enterococcus	0	ICU_Discharge/Ward	sample_43
Enterococcus	0	ICU_Stay	sample_44
Enterococcus	0.00365519	ICU_Admission	sample_45
Enterococcus	0	ICU_Stay	sample_46
Enterococcus	0	ICU_Discharge/Ward	sample_47
Enterococcus	0	ICU_Stay	sample_48
Enterococcus	0	ICU_Admission	sample_49
Enterococcus	0	ICU_Stay	sample_50
Enterococcus	0	ICU_Discharge/Ward	sample_51
Enterococcus	0	ICU_Stay	sample_52
Enterococcus	0.000250679	ICU_Stay	sample_53
Enterococcus	0.00288344	ICU_Stay	sample_54
Enterococcus	0	ICU_Stay	sample_55
Enterococcus	0	ICU_Stay	sample_56
Enterococcus	0	ICU_Discharge/Ward	sample_57
Enterococcus	0	ICU_Discharge/Ward	sample_58
Enterococcus	0	ICU_Stay	sample_59
Enterococcus	0	ICU_Stay	sample_60
Enterococcus	0	ICU_Admission	sample_61
Enterococcus	0.00292605	ICU_Stay	sample_62
Enterococcus	0	ICU_Discharge/Ward	sample_63
Enterococcus	0.000276646	ICU_Stay	sample_64
Enterococcus	0	ICU_Discharge/Ward	sample_65
Enterococcus	0	ICU_Discharge/Ward	sample_66
Enterococcus	0	ICU_Discharge/Ward	sample_67
Enterococcus	0	ICU_Stay	sample_68
Enterococcus	0	ICU_Admission	sample_69
Enterococcus	0.0194506	ICU_Admission	sample_70
Enterococcus	0	ICU_Discharge/Ward	sample_71
Enterococcus	0	ICU_Stay	sample_72
Enterococcus	0	ICU_Admission	sample_73
Enterococcus	0	ICU_Stay	sample_74
Enterococcus	0	ICU_Admission	sample_75
Enterococcus	0.0385991	ICU_Discharge/Ward	sample_76
Enterococcus	0	ICU_Stay	sample_77
Enterococcus	0	ICU_Admission	sample_78
Enterococcus	0.7809	ICU_Stay	sample_79
Enterococcus	0.00315177	ICU_Stay	sample_80
Enterococcus	0.0171306	ICU_Stay	sample_81
Enterococcus	0.00468926	ICU_Stay	sample_82
Enterococcus	0.0926687	ICU_Stay	sample_83
Enterococcus	0.0396352	ICU_Stay	sample_84
Enterococcus	0.008448	ICU_Stay	sample_85
Enterococcus	0.000375523	ICU_Discharge/Ward	sample_86
Enterococcus	0.0995161	ICU_Stay	sample_87
Enterococcus	0.0697412	ICU_Stay	sample_88
Enterococcus	0	ICU_Stay	sample_89
Enterococcus	0	ICU_Discharge/Ward	sample_90
Enterococcus	0.00105572	ICU_Stay	sample_91
Enterococcus	0.000321337	ICU_Admission	sample_92
Enterococcus	0	ICU_Stay	sample_93
Enterococcus	0	ICU_Stay	sample_94
Enterococcus	0	ICU_Stay	sample_95
Enterococcus	0.000250998	ICU_Discharge/Ward	sample_96
Enterococcus	0	ICU_Stay	sample_97
Enterococcus	0	ICU_Stay	sample_98
Enterococcus	0	ICU_Admission	sample_99
Enterococcus	0	ICU_Stay	sample_100
Enterococcus	0	ICU_Stay	sample_101
Streptococcus	0.000595674	ICU_Stay	sample_1
Streptococcus	0	ICU_Discharge/Ward	sample_2
Streptococcus	0.00286018	ICU_Stay	sample_3
Streptococcus	0.135853	ICU_Stay	sample_4
Streptococcus	0	ICU_Discharge/Ward	sample_5
Streptococcus	0.00315318	ICU_Discharge/Ward	sample_6
Streptococcus	0	ICU_Stay	sample_7
Streptococcus	0.000376911	ICU_Discharge/Ward	sample_8
Streptococcus	0	ICU_Stay	sample_9
Streptococcus	0	ICU_Stay	sample_10
Streptococcus	0.00396704	ICU_Stay	sample_11
Streptococcus	0	ICU_Stay	sample_12
Streptococcus	0	ICU_Stay	sample_13
Streptococcus	0	ICU_Stay	sample_14
Streptococcus	0	ICU_Stay	sample_15
Streptococcus	0	ICU_Stay	sample_16
Streptococcus	0.000150374	ICU_Stay	sample_17
Streptococcus	0.00208395	ICU_Admission	sample_18
Streptococcus	0.0614995	ICU_Discharge/Ward	sample_19
Streptococcus	0.000678492	ICU_Stay	sample_20
Streptococcus	0	ICU_Stay	sample_21
Streptococcus	0.000476994	ICU_Admission	sample_22
Streptococcus	0	ICU_Stay	sample_23
Streptococcus	0	ICU_Discharge/Ward	sample_24
Streptococcus	0.000163333	ICU_Stay	sample_25
Streptococcus	0.000328918	ICU_Stay	sample_26
Streptococcus	0.00512275	ICU_Stay	sample_27
Streptococcus	0	ICU_Admission	sample_28
Streptococcus	0.000499436	ICU_Discharge/Ward	sample_29
Streptococcus	8.97989e-05	ICU_Stay	sample_30
Streptococcus	0.000963489	ICU_Discharge/Ward	sample_31
Streptococcus	0	ICU_Stay	sample_32
Streptococcus	0.102312	ICU_Stay	sample_33
Streptococcus	0	ICU_Stay	sample_34
Streptococcus	0.000156402	ICU_Stay	sample_35
Streptococcus	0	ICU_Stay	sample_36
Streptococcus	0	ICU_Stay	sample_37
Streptococcus	0.000218972	ICU_Admission	sample_38
Streptococcus	0.00943158	ICU_Stay	sample_39
Streptococcus	0.00521373	ICU_Discharge/Ward	sample_40
Streptococcus	0.267799	ICU_Stay	sample_41
Streptococcus	0.00661186	ICU_Stay	sample_42
Streptococcus	0.000999136	ICU_Discharge/Ward	sample_43
Streptococcus	0.002224	ICU_Stay	sample_44
Streptococcus	0.00581197	ICU_Admission	sample_45
Streptococcus	0.0092423	ICU_Stay	sample_46
Streptococcus	0.000148595	ICU_Discharge/Ward	sample_47
Streptococcus	0.00713762	ICU_Stay	sample_48
Streptococcus	0.000145186	ICU_Admission	sample_49
Streptococcus	0.0169295	ICU_Stay	sample_50
Streptococcus	0.00867428	ICU_Discharge/Ward	sample_51
Streptococcus	0	ICU_Stay	sample_52
Streptococcus	0	ICU_Stay	sample_53
Streptococcus	0	ICU_Stay	sample_54
Streptococcus	0.000412179	ICU_Stay	sample_55
Streptococcus	0.00833127	ICU_Stay	sample_56
Streptococcus	0.121529	ICU_Discharge/Ward	sample_57
Streptococcus	0.0459386	ICU_Discharge/Ward	sample_58
Streptococcus	0.000556395	ICU_Stay	sample_59
Streptococcus	0.00428661	ICU_Stay	sample_60
Streptococcus	0.00438164	ICU_Admission	sample_61
Streptococcus	0.0566885	ICU_Stay	sample_62
Streptococcus	0.00653853	ICU_Discharge/Ward	sample_63
Streptococcus	9.22155e-05	ICU_Stay	sample_64
Streptococcus	9.07705e-05	ICU_Discharge/Ward	sample_65
Streptococcus	0.000132865	ICU_Discharge/Ward	sample_66
Streptococcus	0	ICU_Discharge/Ward	sample_67
Streptococcus	0	ICU_Stay	sample_68
Streptococcus	0.00819194	ICU_Admission	sample_69
Streptococcus	0.0608582	ICU_Admission	sample_70
Streptococcus	0	ICU_Discharge/Ward	sample_71
Streptococcus	0	ICU_Stay	sample_72
Streptococcus	7.4542e-05	ICU_Admission	sample_73
Streptococcus	0	ICU_Stay	sample_74
Streptococcus	0.00164228	ICU_Admission	sample_75
Streptococcus	0.00136678	ICU_Discharge/Ward	sample_76
Streptococcus	0.00140489	ICU_Stay	sample_77
Streptococcus	0.12497	ICU_Admission	sample_78
Streptococcus	0.000393391	ICU_Stay	sample_79
Streptococcus	0.00531131	ICU_Stay	sample_80
Streptococcus	0	ICU_Stay	sample_81
Streptococcus	0	ICU_Stay	sample_82
Streptococcus	0	ICU_Stay	sample_83
Streptococcus	0	ICU_Stay	sample_84
Streptococcus	0	ICU_Stay	sample_85
Streptococcus	0	ICU_Discharge/Ward	sample_86
Streptococcus	0	ICU_Stay	sample_87
Streptococcus	0	ICU_Stay	sample_88
Streptococcus	9.2451e-05	ICU_Stay	sample_89
Streptococcus	0.000173647	ICU_Discharge/Ward	sample_90
Streptococcus	0	ICU_Stay	sample_91
Streptococcus	0.0557198	ICU_Admission	sample_92
Streptococcus	3.39138e-05	ICU_Stay	sample_93
Streptococcus	4.12263e-05	ICU_Stay	sample_94
Streptococcus	0.0276174	ICU_Stay	sample_95
Streptococcus	0.0347062	ICU_Discharge/Ward	sample_96
Streptococcus	0.000529214	ICU_Stay	sample_97
Streptococcus	0.0181657	ICU_Stay	sample_98
Streptococcus	0.00140185	ICU_Admission	sample_99
Streptococcus	0	ICU_Stay	sample_100
Streptococcus	0.00548644	ICU_Stay	sample_101
Serratia	0	ICU_Stay	sample_1
Serratia	0	ICU_Discharge/Ward	sample_2
Serratia	0	ICU_Stay	sample_3
Serratia	0	ICU_Stay	sample_4
Serratia	0	ICU_Discharge/Ward	sample_5
Serratia	0	ICU_Discharge/Ward	sample_6
Serratia	0	ICU_Stay	sample_7
Serratia	0	ICU_Discharge/Ward	sample_8
Serratia	0	ICU_Stay	sample_9
Serratia	0	ICU_Stay	sample_10
Serratia	0	ICU_Stay	sample_11
Serratia	0	ICU_Stay	sample_12
Serratia	0	ICU_Stay	sample_13
Serratia	0	ICU_Stay	sample_14
Serratia	0	ICU_Stay	sample_15
Serratia	0	ICU_Stay	sample_16
Serratia	0	ICU_Stay	sample_17
Serratia	0	ICU_Admission	sample_18
Serratia	0	ICU_Discharge/Ward	sample_19
Serratia	0	ICU_Stay	sample_20
Serratia	0	ICU_Stay	sample_21
Serratia	0	ICU_Admission	sample_22
Serratia	0	ICU_Stay	sample_23
Serratia	0	ICU_Discharge/Ward	sample_24
Serratia	0	ICU_Stay	sample_25
Serratia	0	ICU_Stay	sample_26
Serratia	0	ICU_Stay	sample_27
Serratia	0	ICU_Admission	sample_28
Serratia	0	ICU_Discharge/Ward	sample_29
Serratia	0	ICU_Stay	sample_30
Serratia	0	ICU_Discharge/Ward	sample_31
Serratia	0	ICU_Stay	sample_32
Serratia	0	ICU_Stay	sample_33
Serratia	0	ICU_Stay	sample_34
Serratia	0	ICU_Stay	sample_35
Serratia	0	ICU_Stay	sample_36
Serratia	0	ICU_Stay	sample_37
Serratia	0	ICU_Admission	sample_38
Serratia	0	ICU_Stay	sample_39
Serratia	0	ICU_Discharge/Ward	sample_40
Serratia	0	ICU_Stay	sample_41
Serratia	0	ICU_Stay	sample_42
Serratia	0	ICU_Discharge/Ward	sample_43
Serratia	0	ICU_Stay	sample_44
Serratia	0	ICU_Admission	sample_45
Serratia	0	ICU_Stay	sample_46
Serratia	0	ICU_Discharge/Ward	sample_47
Serratia	0	ICU_Stay	sample_48
Serratia	0	ICU_Admission	sample_49
Serratia	0	ICU_Stay	sample_50
Serratia	0	ICU_Discharge/Ward	sample_51
Serratia	0	ICU_Stay	sample_52
Serratia	0	ICU_Stay	sample_53
Serratia	0	ICU_Stay	sample_54
Serratia	0	ICU_Stay	sample_55
Serratia	0	ICU_Stay	sample_56
Serratia	0	ICU_Discharge/Ward	sample_57
Serratia	0	ICU_Discharge/Ward	sample_58
Serratia	0	ICU_Stay	sample_59
Serratia	0	ICU_Stay	sample_60
Serratia	0	ICU_Admission	sample_61
Serratia	0	ICU_Stay	sample_62
Serratia	0	ICU_Discharge/Ward	sample_63
Serratia	0	ICU_Stay	sample_64
Serratia	0	ICU_Discharge/Ward	sample_65
Serratia	0	ICU_Discharge/Ward	sample_66
Serratia	0	ICU_Discharge/Ward	sample_67
Serratia	0	ICU_Stay	sample_68
Serratia	0	ICU_Admission	sample_69
Serratia	0	ICU_Admission	sample_70
Serratia	0	ICU_Discharge/Ward	sample_71
Serratia	0	ICU_Stay	sample_72
Serratia	0	ICU_Admission	sample_73
Serratia	0	ICU_Stay	sample_74
Serratia	0	ICU_Admission	sample_75
Serratia	0	ICU_Discharge/Ward	sample_76
Serratia	0	ICU_Stay	sample_77
Serratia	0	ICU_Admission	sample_78
Serratia	0	ICU_Stay	sample_79
Serratia	0	ICU_Stay	sample_80
Serratia	0.00107453	ICU_Stay	sample_81
Serratia	0.000127995	ICU_Stay	sample_82
Serratia	0.000169921	ICU_Stay	sample_83
Serratia	0	ICU_Stay	sample_84
Serratia	0.969056	ICU_Stay	sample_85
Serratia	0	ICU_Discharge/Ward	sample_86
Serratia	0	ICU_Stay	sample_87
Serratia	0	ICU_Stay	sample_88
Serratia	0	ICU_Stay	sample_89
Serratia	0	ICU_Discharge/Ward	sample_90
Serratia	0	ICU_Stay	sample_91
Serratia	0	ICU_Admission	sample_92
Serratia	0	ICU_Stay	sample_93
Serratia	0	ICU_Stay	sample_94
Serratia	0	ICU_Stay	sample_95
Serratia	0	ICU_Discharge/Ward	sample_96
Serratia	0	ICU_Stay	sample_97
Serratia	0	ICU_Stay	sample_98
Serratia	0	ICU_Admission	sample_99
Serratia	0	ICU_Stay	sample_100
Serratia	0	ICU_Stay	sample_101
Finegoldia	0	ICU_Stay	sample_1
Finegoldia	2.94488e-05	ICU_Discharge/Ward	sample_2
Finegoldia	0.000332579	ICU_Stay	sample_3
Finegoldia	0.00030563	ICU_Stay	sample_4
Finegoldia	0	ICU_Discharge/Ward	sample_5
Finegoldia	0	ICU_Discharge/Ward	sample_6
Finegoldia	0.0553148	ICU_Stay	sample_7
Finegoldia	0	ICU_Discharge/Ward	sample_8
Finegoldia	0	ICU_Stay	sample_9
Finegoldia	0.0103943	ICU_Stay	sample_10
Finegoldia	0.0131896	ICU_Stay	sample_11
Finegoldia	0	ICU_Stay	sample_12
Finegoldia	0	ICU_Stay	sample_13
Finegoldia	0	ICU_Stay	sample_14
Finegoldia	0.000894267	ICU_Stay	sample_15
Finegoldia	0.000256937	ICU_Stay	sample_16
Finegoldia	0.00111277	ICU_Stay	sample_17
Finegoldia	0.012929	ICU_Admission	sample_18
Finegoldia	0.0163537	ICU_Discharge/Ward	sample_19
Finegoldia	0.00218087	ICU_Stay	sample_20
Finegoldia	0.00381938	ICU_Stay	sample_21
Finegoldia	4.71753e-05	ICU_Admission	sample_22
Finegoldia	0.000110373	ICU_Stay	sample_23
Finegoldia	0	ICU_Discharge/Ward	sample_24
Finegoldia	9.40403e-05	ICU_Stay	sample_25
Finegoldia	0	ICU_Stay	sample_26
Finegoldia	0.00775411	ICU_Stay	sample_27
Finegoldia	0.00176528	ICU_Admission	sample_28
Finegoldia	0.00847191	ICU_Discharge/Ward	sample_29
Finegoldia	5.98659e-05	ICU_Stay	sample_30
Finegoldia	0	ICU_Discharge/Ward	sample_31
Finegoldia	0	ICU_Stay	sample_32
Finegoldia	0.22834	ICU_Stay	sample_33
Finegoldia	0	ICU_Stay	sample_34
Finegoldia	0	ICU_Stay	sample_35
Finegoldia	0.00125106	ICU_Stay	sample_36
Finegoldia	0.0298936	ICU_Stay	sample_37
Finegoldia	0.0174239	ICU_Admission	sample_38
Finegoldia	0.0296096	ICU_Stay	sample_39
Finegoldia	8.76258e-05	ICU_Discharge/Ward	sample_40
Finegoldia	0.0017861	ICU_Stay	sample_41
Finegoldia	0.0288517	ICU_Stay	sample_42
Finegoldia	0.00130396	ICU_Discharge/Ward	sample_43
Finegoldia	0.0117414	ICU_Stay	sample_44
Finegoldia	0.00442709	ICU_Admission	sample_45
Finegoldia	0	ICU_Stay	sample_46
Finegoldia	0	ICU_Discharge/Ward	sample_47
Finegoldia	0.00989092	ICU_Stay	sample_48
Finegoldia	0.00543787	ICU_Admission	sample_49
Finegoldia	0.000104022	ICU_Stay	sample_50
Finegoldia	0.000969061	ICU_Discharge/Ward	sample_51
Finegoldia	0	ICU_Stay	sample_52
Finegoldia	0	ICU_Stay	sample_53
Finegoldia	0	ICU_Stay	sample_54
Finegoldia	0.00175624	ICU_Stay	sample_55
Finegoldia	0	ICU_Stay	sample_56
Finegoldia	0	ICU_Discharge/Ward	sample_57
Finegoldia	0.00101428	ICU_Discharge/Ward	sample_58
Finegoldia	0.0379143	ICU_Stay	sample_59
Finegoldia	0.00487651	ICU_Stay	sample_60
Finegoldia	0.00819467	ICU_Admission	sample_61
Finegoldia	0	ICU_Stay	sample_62
Finegoldia	0.000559975	ICU_Discharge/Ward	sample_63
Finegoldia	0.00104511	ICU_Stay	sample_64
Finegoldia	0.00795149	ICU_Discharge/Ward	sample_65
Finegoldia	0.00146152	ICU_Discharge/Ward	sample_66
Finegoldia	0	ICU_Discharge/Ward	sample_67
Finegoldia	0	ICU_Stay	sample_68
Finegoldia	0.0108992	ICU_Admission	sample_69
Finegoldia	0	ICU_Admission	sample_70
Finegoldia	0	ICU_Discharge/Ward	sample_71
Finegoldia	0	ICU_Stay	sample_72
Finegoldia	0.0350907	ICU_Admission	sample_73
Finegoldia	6.67876e-05	ICU_Stay	sample_74
Finegoldia	0	ICU_Admission	sample_75
Finegoldia	0.00135031	ICU_Discharge/Ward	sample_76
Finegoldia	0.00904274	ICU_Stay	sample_77
Finegoldia	0	ICU_Admission	sample_78
Finegoldia	0.0132816	ICU_Stay	sample_79
Finegoldia	0.00207199	ICU_Stay	sample_80
Finegoldia	0	ICU_Stay	sample_81
Finegoldia	0	ICU_Stay	sample_82
Finegoldia	0	ICU_Stay	sample_83
Finegoldia	0	ICU_Stay	sample_84
Finegoldia	0	ICU_Stay	sample_85
Finegoldia	0.000268231	ICU_Discharge/Ward	sample_86
Finegoldia	0.000213493	ICU_Stay	sample_87
Finegoldia	7.44435e-05	ICU_Stay	sample_88
Finegoldia	0.000184902	ICU_Stay	sample_89
Finegoldia	0	ICU_Discharge/Ward	sample_90
Finegoldia	0	ICU_Stay	sample_91
Finegoldia	0.00359897	ICU_Admission	sample_92
Finegoldia	0.142014	ICU_Stay	sample_93
Finegoldia	0.00307823	ICU_Stay	sample_94
Finegoldia	0.0253284	ICU_Stay	sample_95
Finegoldia	0.0624073	ICU_Discharge/Ward	sample_96
Finegoldia	0.0060359	ICU_Stay	sample_97
Finegoldia	0.00342225	ICU_Stay	sample_98
Finegoldia	0.0009243	ICU_Admission	sample_99
Finegoldia	0	ICU_Stay	sample_100
Finegoldia	0.000556371	ICU_Stay	sample_101
Rothia	0	ICU_Stay	sample_1
Rothia	0	ICU_Discharge/Ward	sample_2
Rothia	0.00016629	ICU_Stay	sample_3
Rothia	0.0371996	ICU_Stay	sample_4
Rothia	0	ICU_Discharge/Ward	sample_5
Rothia	0	ICU_Discharge/Ward	sample_6
Rothia	0	ICU_Stay	sample_7
Rothia	0	ICU_Discharge/Ward	sample_8
Rothia	0	ICU_Stay	sample_9
Rothia	0	ICU_Stay	sample_10
Rothia	0	ICU_Stay	sample_11
Rothia	0	ICU_Stay	sample_12
Rothia	0	ICU_Stay	sample_13
Rothia	0	ICU_Stay	sample_14
Rothia	0	ICU_Stay	sample_15
Rothia	0	ICU_Stay	sample_16
Rothia	0	ICU_Stay	sample_17
Rothia	0	ICU_Admission	sample_18
Rothia	0.0109487	ICU_Discharge/Ward	sample_19
Rothia	0.00150237	ICU_Stay	sample_20
Rothia	0.000205174	ICU_Stay	sample_21
Rothia	0	ICU_Admission	sample_22
Rothia	0	ICU_Stay	sample_23
Rothia	0	ICU_Discharge/Ward	sample_24
Rothia	0	ICU_Stay	sample_25
Rothia	0.000104656	ICU_Stay	sample_26
Rothia	0.000237942	ICU_Stay	sample_27
Rothia	0	ICU_Admission	sample_28
Rothia	0	ICU_Discharge/Ward	sample_29
Rothia	0	ICU_Stay	sample_30
Rothia	0	ICU_Discharge/Ward	sample_31
Rothia	0	ICU_Stay	sample_32
Rothia	0	ICU_Stay	sample_33
Rothia	0	ICU_Stay	sample_34
Rothia	0	ICU_Stay	sample_35
Rothia	0	ICU_Stay	sample_36
Rothia	0	ICU_Stay	sample_37
Rothia	0.000203332	ICU_Admission	sample_38
Rothia	0.00414686	ICU_Stay	sample_39
Rothia	0	ICU_Discharge/Ward	sample_40
Rothia	0.0210121	ICU_Stay	sample_41
Rothia	0	ICU_Stay	sample_42
Rothia	0	ICU_Discharge/Ward	sample_43
Rothia	0	ICU_Stay	sample_44
Rothia	0.0029741	ICU_Admission	sample_45
Rothia	0.0032523	ICU_Stay	sample_46
Rothia	0	ICU_Discharge/Ward	sample_47
Rothia	0	ICU_Stay	sample_48
Rothia	0	ICU_Admission	sample_49
Rothia	0.00180738	ICU_Stay	sample_50
Rothia	0.000661798	ICU_Discharge/Ward	sample_51
Rothia	0	ICU_Stay	sample_52
Rothia	0	ICU_Stay	sample_53
Rothia	0	ICU_Stay	sample_54
Rothia	0.000716833	ICU_Stay	sample_55
Rothia	0.0253238	ICU_Stay	sample_56
Rothia	0.554197	ICU_Discharge/Ward	sample_57
Rothia	0.000422619	ICU_Discharge/Ward	sample_58
Rothia	0	ICU_Stay	sample_59
Rothia	0	ICU_Stay	sample_60
Rothia	0.000100343	ICU_Admission	sample_61
Rothia	0.000133002	ICU_Stay	sample_62
Rothia	0	ICU_Discharge/Ward	sample_63
Rothia	3.07385e-05	ICU_Stay	sample_64
Rothia	0	ICU_Discharge/Ward	sample_65
Rothia	0	ICU_Discharge/Ward	sample_66
Rothia	0	ICU_Discharge/Ward	sample_67
Rothia	0	ICU_Stay	sample_68
Rothia	0.0012603	ICU_Admission	sample_69
Rothia	0.00456186	ICU_Admission	sample_70
Rothia	0	ICU_Discharge/Ward	sample_71
Rothia	0	ICU_Stay	sample_72
Rothia	0	ICU_Admission	sample_73
Rothia	0	ICU_Stay	sample_74
Rothia	0.000791812	ICU_Admission	sample_75
Rothia	0	ICU_Discharge/Ward	sample_76
Rothia	6.72764e-05	ICU_Stay	sample_77
Rothia	0.0783402	ICU_Admission	sample_78
Rothia	0	ICU_Stay	sample_79
Rothia	0.000116732	ICU_Stay	sample_80
Rothia	0	ICU_Stay	sample_81
Rothia	0	ICU_Stay	sample_82
Rothia	0	ICU_Stay	sample_83
Rothia	0	ICU_Stay	sample_84
Rothia	0	ICU_Stay	sample_85
Rothia	0	ICU_Discharge/Ward	sample_86
Rothia	0	ICU_Stay	sample_87
Rothia	0	ICU_Stay	sample_88
Rothia	0	ICU_Stay	sample_89
Rothia	0	ICU_Discharge/Ward	sample_90
Rothia	0	ICU_Stay	sample_91
Rothia	0.000385604	ICU_Admission	sample_92
Rothia	8.47846e-05	ICU_Stay	sample_93
Rothia	0	ICU_Stay	sample_94
Rothia	0.00318471	ICU_Stay	sample_95
Rothia	0.0125043	ICU_Discharge/Ward	sample_96
Rothia	0	ICU_Stay	sample_97
Rothia	0.000129491	ICU_Stay	sample_98
Rothia	0.00086268	ICU_Admission	sample_99
Rothia	0	ICU_Stay	sample_100
Rothia	0.00165366	ICU_Stay	sample_101
Alloprevotella	0	ICU_Stay	sample_1
Alloprevotella	0	ICU_Discharge/Ward	sample_2
Alloprevotella	0	ICU_Stay	sample_3
Alloprevotella	0.00061126	ICU_Stay	sample_4
Alloprevotella	0	ICU_Discharge/Ward	sample_5
Alloprevotella	0	ICU_Discharge/Ward	sample_6
Alloprevotella	0.0144998	ICU_Stay	sample_7
Alloprevotella	0	ICU_Discharge/Ward	sample_8
Alloprevotella	0	ICU_Stay	sample_9
Alloprevotella	0.00231194	ICU_Stay	sample_10
Alloprevotella	0.00606924	ICU_Stay	sample_11
Alloprevotella	0	ICU_Stay	sample_12
Alloprevotella	0	ICU_Stay	sample_13
Alloprevotella	0	ICU_Stay	sample_14
Alloprevotella	0	ICU_Stay	sample_15
Alloprevotella	0	ICU_Stay	sample_16
Alloprevotella	0	ICU_Stay	sample_17
Alloprevotella	0	ICU_Admission	sample_18
Alloprevotella	0	ICU_Discharge/Ward	sample_19
Alloprevotella	0	ICU_Stay	sample_20
Alloprevotella	0	ICU_Stay	sample_21
Alloprevotella	1.04834e-05	ICU_Admission	sample_22
Alloprevotella	0.00117397	ICU_Stay	sample_23
Alloprevotella	0	ICU_Discharge/Ward	sample_24
Alloprevotella	0.15774	ICU_Stay	sample_25
Alloprevotella	0.00017941	ICU_Stay	sample_26
Alloprevotella	5.59863e-05	ICU_Stay	sample_27
Alloprevotella	0	ICU_Admission	sample_28
Alloprevotella	0	ICU_Discharge/Ward	sample_29
Alloprevotella	0	ICU_Stay	sample_30
Alloprevotella	0	ICU_Discharge/Ward	sample_31
Alloprevotella	0	ICU_Stay	sample_32
Alloprevotella	7.21397e-05	ICU_Stay	sample_33
Alloprevotella	0	ICU_Stay	sample_34
Alloprevotella	0	ICU_Stay	sample_35
Alloprevotella	0	ICU_Stay	sample_36
Alloprevotella	0	ICU_Stay	sample_37
Alloprevotella	5.47431e-05	ICU_Admission	sample_38
Alloprevotella	0	ICU_Stay	sample_39
Alloprevotella	0	ICU_Discharge/Ward	sample_40
Alloprevotella	0.000682495	ICU_Stay	sample_41
Alloprevotella	0	ICU_Stay	sample_42
Alloprevotella	0	ICU_Discharge/Ward	sample_43
Alloprevotella	0.000376118	ICU_Stay	sample_44
Alloprevotella	0	ICU_Admission	sample_45
Alloprevotella	0	ICU_Stay	sample_46
Alloprevotella	0	ICU_Discharge/Ward	sample_47
Alloprevotella	5.98543e-05	ICU_Stay	sample_48
Alloprevotella	0	ICU_Admission	sample_49
Alloprevotella	0	ICU_Stay	sample_50
Alloprevotella	0	ICU_Discharge/Ward	sample_51
Alloprevotella	0	ICU_Stay	sample_52
Alloprevotella	0	ICU_Stay	sample_53
Alloprevotella	0	ICU_Stay	sample_54
Alloprevotella	0	ICU_Stay	sample_55
Alloprevotella	0	ICU_Stay	sample_56
Alloprevotella	0	ICU_Discharge/Ward	sample_57
Alloprevotella	0	ICU_Discharge/Ward	sample_58
Alloprevotella	0	ICU_Stay	sample_59
Alloprevotella	0.00143543	ICU_Stay	sample_60
Alloprevotella	0.00409733	ICU_Admission	sample_61
Alloprevotella	0.00014778	ICU_Stay	sample_62
Alloprevotella	0.000131759	ICU_Discharge/Ward	sample_63
Alloprevotella	0.000107585	ICU_Stay	sample_64
Alloprevotella	0	ICU_Discharge/Ward	sample_65
Alloprevotella	0	ICU_Discharge/Ward	sample_66
Alloprevotella	0	ICU_Discharge/Ward	sample_67
Alloprevotella	0	ICU_Stay	sample_68
Alloprevotella	0	ICU_Admission	sample_69
Alloprevotella	0	ICU_Admission	sample_70
Alloprevotella	0	ICU_Discharge/Ward	sample_71
Alloprevotella	0	ICU_Stay	sample_72
Alloprevotella	0	ICU_Admission	sample_73
Alloprevotella	0	ICU_Stay	sample_74
Alloprevotella	0.056248	ICU_Admission	sample_75
Alloprevotella	5.35184e-05	ICU_Discharge/Ward	sample_76
Alloprevotella	0.332484	ICU_Stay	sample_77
Alloprevotella	0	ICU_Admission	sample_78
Alloprevotella	0	ICU_Stay	sample_79
Alloprevotella	0.00163425	ICU_Stay	sample_80
Alloprevotella	0	ICU_Stay	sample_81
Alloprevotella	0	ICU_Stay	sample_82
Alloprevotella	0	ICU_Stay	sample_83
Alloprevotella	0	ICU_Stay	sample_84
Alloprevotella	0	ICU_Stay	sample_85
Alloprevotella	0	ICU_Discharge/Ward	sample_86
Alloprevotella	0	ICU_Stay	sample_87
Alloprevotella	0	ICU_Stay	sample_88
Alloprevotella	0	ICU_Stay	sample_89
Alloprevotella	0	ICU_Discharge/Ward	sample_90
Alloprevotella	0	ICU_Stay	sample_91
Alloprevotella	0.0172558	ICU_Admission	sample_92
Alloprevotella	3.39138e-05	ICU_Stay	sample_93
Alloprevotella	0.000109937	ICU_Stay	sample_94
Alloprevotella	0	ICU_Stay	sample_95
Alloprevotella	0.000638905	ICU_Discharge/Ward	sample_96
Alloprevotella	0	ICU_Stay	sample_97
Alloprevotella	0	ICU_Stay	sample_98
Alloprevotella	0	ICU_Admission	sample_99
Alloprevotella	0	ICU_Stay	sample_100
Alloprevotella	0	ICU_Stay	sample_101
Peptoniphilus	0	ICU_Stay	sample_1
Peptoniphilus	0	ICU_Discharge/Ward	sample_2
Peptoniphilus	0.000665159	ICU_Stay	sample_3
Peptoniphilus	0	ICU_Stay	sample_4
Peptoniphilus	0	ICU_Discharge/Ward	sample_5
Peptoniphilus	0	ICU_Discharge/Ward	sample_6
Peptoniphilus	0.000317051	ICU_Stay	sample_7
Peptoniphilus	0	ICU_Discharge/Ward	sample_8
Peptoniphilus	0	ICU_Stay	sample_9
Peptoniphilus	5.63889e-05	ICU_Stay	sample_10
Peptoniphilus	0.0031872	ICU_Stay	sample_11
Peptoniphilus	0	ICU_Stay	sample_12
Peptoniphilus	0	ICU_Stay	sample_13
Peptoniphilus	0	ICU_Stay	sample_14
Peptoniphilus	5.58917e-05	ICU_Stay	sample_15
Peptoniphilus	0	ICU_Stay	sample_16
Peptoniphilus	0.00344356	ICU_Stay	sample_17
Peptoniphilus	0.0615404	ICU_Admission	sample_18
Peptoniphilus	0.0428938	ICU_Discharge/Ward	sample_19
Peptoniphilus	0.00460405	ICU_Stay	sample_20
Peptoniphilus	0.00189391	ICU_Stay	sample_21
Peptoniphilus	7.86254e-05	ICU_Admission	sample_22
Peptoniphilus	0	ICU_Stay	sample_23
Peptoniphilus	0	ICU_Discharge/Ward	sample_24
Peptoniphilus	0	ICU_Stay	sample_25
Peptoniphilus	0	ICU_Stay	sample_26
Peptoniphilus	0.00503877	ICU_Stay	sample_27
Peptoniphilus	0.00275231	ICU_Admission	sample_28
Peptoniphilus	0.0143542	ICU_Discharge/Ward	sample_29
Peptoniphilus	0.000778257	ICU_Stay	sample_30
Peptoniphilus	0	ICU_Discharge/Ward	sample_31
Peptoniphilus	0.000887241	ICU_Stay	sample_32
Peptoniphilus	0	ICU_Stay	sample_33
Peptoniphilus	0	ICU_Stay	sample_34
Peptoniphilus	0	ICU_Stay	sample_35
Peptoniphilus	0	ICU_Stay	sample_36
Peptoniphilus	0	ICU_Stay	sample_37
Peptoniphilus	0.0204426	ICU_Admission	sample_38
Peptoniphilus	0.0263477	ICU_Stay	sample_39
Peptoniphilus	0	ICU_Discharge/Ward	sample_40
Peptoniphilus	0.000421114	ICU_Stay	sample_41
Peptoniphilus	0.00862838	ICU_Stay	sample_42
Peptoniphilus	0.000169345	ICU_Discharge/Ward	sample_43
Peptoniphilus	0.00639401	ICU_Stay	sample_44
Peptoniphilus	0.00249733	ICU_Admission	sample_45
Peptoniphilus	0	ICU_Stay	sample_46
Peptoniphilus	0	ICU_Discharge/Ward	sample_47
Peptoniphilus	0.000119709	ICU_Stay	sample_48
Peptoniphilus	0.00157065	ICU_Admission	sample_49
Peptoniphilus	0	ICU_Stay	sample_50
Peptoniphilus	0.0462313	ICU_Discharge/Ward	sample_51
Peptoniphilus	0	ICU_Stay	sample_52
Peptoniphilus	0	ICU_Stay	sample_53
Peptoniphilus	0	ICU_Stay	sample_54
Peptoniphilus	0	ICU_Stay	sample_55
Peptoniphilus	0.00222717	ICU_Stay	sample_56
Peptoniphilus	0.000279456	ICU_Discharge/Ward	sample_57
Peptoniphilus	0	ICU_Discharge/Ward	sample_58
Peptoniphilus	0	ICU_Stay	sample_59
Peptoniphilus	0.0091238	ICU_Stay	sample_60
Peptoniphilus	0.0314408	ICU_Admission	sample_61
Peptoniphilus	0	ICU_Stay	sample_62
Peptoniphilus	4.94096e-05	ICU_Discharge/Ward	sample_63
Peptoniphilus	0.000384231	ICU_Stay	sample_64
Peptoniphilus	0.00678963	ICU_Discharge/Ward	sample_65
Peptoniphilus	0.00324571	ICU_Discharge/Ward	sample_66
Peptoniphilus	0	ICU_Discharge/Ward	sample_67
Peptoniphilus	0	ICU_Stay	sample_68
Peptoniphilus	0.0120895	ICU_Admission	sample_69
Peptoniphilus	0	ICU_Admission	sample_70
Peptoniphilus	0	ICU_Discharge/Ward	sample_71
Peptoniphilus	0	ICU_Stay	sample_72
Peptoniphilus	0.0399545	ICU_Admission	sample_73
Peptoniphilus	0	ICU_Stay	sample_74
Peptoniphilus	0	ICU_Admission	sample_75
Peptoniphilus	4.1168e-05	ICU_Discharge/Ward	sample_76
Peptoniphilus	0	ICU_Stay	sample_77
Peptoniphilus	0	ICU_Admission	sample_78
Peptoniphilus	0.0317523	ICU_Stay	sample_79
Peptoniphilus	0	ICU_Stay	sample_80
Peptoniphilus	0	ICU_Stay	sample_81
Peptoniphilus	0	ICU_Stay	sample_82
Peptoniphilus	0	ICU_Stay	sample_83
Peptoniphilus	0	ICU_Stay	sample_84
Peptoniphilus	0	ICU_Stay	sample_85
Peptoniphilus	0.000214585	ICU_Discharge/Ward	sample_86
Peptoniphilus	4.9815e-05	ICU_Stay	sample_87
Peptoniphilus	2.48145e-05	ICU_Stay	sample_88
Peptoniphilus	0.00021852	ICU_Stay	sample_89
Peptoniphilus	0	ICU_Discharge/Ward	sample_90
Peptoniphilus	0	ICU_Stay	sample_91
Peptoniphilus	0.0032455	ICU_Admission	sample_92
Peptoniphilus	0.00642667	ICU_Stay	sample_93
Peptoniphilus	0.000123679	ICU_Stay	sample_94
Peptoniphilus	0.0515525	ICU_Stay	sample_95
Peptoniphilus	0.0895836	ICU_Discharge/Ward	sample_96
Peptoniphilus	0.00360438	ICU_Stay	sample_97
Peptoniphilus	0	ICU_Stay	sample_98
Peptoniphilus	0.00747142	ICU_Admission	sample_99
Peptoniphilus	0	ICU_Stay	sample_100
Peptoniphilus	0.00306004	ICU_Stay	sample_101
Other	0.091104	ICU_Stay	sample_1
Other	0.00106752	ICU_Discharge/Ward	sample_2
Other	0.0202208	ICU_Stay	sample_3
Other	0.0885018	ICU_Stay	sample_4
Other	0	ICU_Discharge/Ward	sample_5
Other	0.00411711	ICU_Discharge/Ward	sample_6
Other	0.0498827	ICU_Stay	sample_7
Other	7.17927e-05	ICU_Discharge/Ward	sample_8
Other	9.08073e-05	ICU_Stay	sample_9
Other	0.0142664	ICU_Stay	sample_10
Other	0.123182	ICU_Stay	sample_11
Other	0	ICU_Stay	sample_12
Other	0	ICU_Stay	sample_13
Other	0	ICU_Stay	sample_14
Other	0.000265485	ICU_Stay	sample_15
Other	9.78809e-05	ICU_Stay	sample_16
Other	0.0422099	ICU_Stay	sample_17
Other	0.0952664	ICU_Admission	sample_18
Other	0.0643407	ICU_Discharge/Ward	sample_19
Other	0.036057	ICU_Stay	sample_20
Other	0.00432443	ICU_Stay	sample_21
Other	0.00429819	ICU_Admission	sample_22
Other	0.000822781	ICU_Stay	sample_23
Other	0.00506362	ICU_Discharge/Ward	sample_24
Other	0.380512	ICU_Stay	sample_25
Other	0.00125587	ICU_Stay	sample_26
Other	0.00293928	ICU_Stay	sample_27
Other	0.00121481	ICU_Admission	sample_28
Other	0.00634468	ICU_Discharge/Ward	sample_29
Other	0.112099	ICU_Stay	sample_30
Other	0.00877282	ICU_Discharge/Ward	sample_31
Other	0.141959	ICU_Stay	sample_32
Other	0.141845	ICU_Stay	sample_33
Other	0.0073764	ICU_Stay	sample_34
Other	0.00128597	ICU_Stay	sample_35
Other	0.00018766	ICU_Stay	sample_36
Other	0.00320472	ICU_Stay	sample_37
Other	0.0102057	ICU_Admission	sample_38
Other	0.00864772	ICU_Stay	sample_39
Other	0.00159187	ICU_Discharge/Ward	sample_40
Other	0.285573	ICU_Stay	sample_41
Other	0.0574514	ICU_Stay	sample_42
Other	0.00992363	ICU_Discharge/Ward	sample_43
Other	0.0391326	ICU_Stay	sample_44
Other	0.310941	ICU_Admission	sample_45
Other	0.0990305	ICU_Stay	sample_46
Other	0.00885626	ICU_Discharge/Ward	sample_47
Other	0.0565174	ICU_Stay	sample_48
Other	0.000290372	ICU_Admission	sample_49
Other	0.0107402	ICU_Stay	sample_50
Other	0.125387	ICU_Discharge/Ward	sample_51
Other	0.000327654	ICU_Stay	sample_52
Other	4.17798e-05	ICU_Stay	sample_53
Other	0.00085285	ICU_Stay	sample_54
Other	0.00279565	ICU_Stay	sample_55
Other	0.45756	ICU_Stay	sample_56
Other	0.209557	ICU_Discharge/Ward	sample_57
Other	0.00756487	ICU_Discharge/Ward	sample_58
Other	0.0210635	ICU_Stay	sample_59
Other	0.0788697	ICU_Stay	sample_60
Other	0.00981687	ICU_Admission	sample_61
Other	0.00461075	ICU_Stay	sample_62
Other	0.0199121	ICU_Discharge/Ward	sample_63
Other	0.00708522	ICU_Stay	sample_64
Other	0.00116186	ICU_Discharge/Ward	sample_65
Other	0.000607384	ICU_Discharge/Ward	sample_66
Other	0	ICU_Discharge/Ward	sample_67
Other	6.17881e-05	ICU_Stay	sample_68
Other	0.0212384	ICU_Admission	sample_69
Other	0.0665731	ICU_Admission	sample_70
Other	0	ICU_Discharge/Ward	sample_71
Other	0	ICU_Stay	sample_72
Other	0.00967183	ICU_Admission	sample_73
Other	4.82355e-05	ICU_Stay	sample_74
Other	0.246781	ICU_Admission	sample_75
Other	0.00557415	ICU_Discharge/Ward	sample_76
Other	0.10577	ICU_Stay	sample_77
Other	0.138944	ICU_Admission	sample_78
Other	0.0059196	ICU_Stay	sample_79
Other	0.138576	ICU_Stay	sample_80
Other	0	ICU_Stay	sample_81
Other	0	ICU_Stay	sample_82
Other	0.00987086	ICU_Stay	sample_83
Other	0.000115293	ICU_Stay	sample_84
Other	0	ICU_Stay	sample_85
Other	0.000160938	ICU_Discharge/Ward	sample_86
Other	0.000348705	ICU_Stay	sample_87
Other	0.000148887	ICU_Stay	sample_88
Other	0.0567061	ICU_Stay	sample_89
Other	0.000382024	ICU_Discharge/Ward	sample_90
Other	0	ICU_Stay	sample_91
Other	0.272012	ICU_Admission	sample_92
Other	0.00749496	ICU_Stay	sample_93
Other	0.00136047	ICU_Stay	sample_94
Other	0.0352309	ICU_Stay	sample_95
Other	0.0895151	ICU_Discharge/Ward	sample_96
Other	0.00913967	ICU_Stay	sample_97
Other	0.0014244	ICU_Stay	sample_98
Other	0.03195	ICU_Admission	sample_99
Other	0.00675071	ICU_Stay	sample_100
Other	0.00216367	ICU_Stay	sample_101

## Sheet: Figure 2
Figure 2a							Figure 2b						Figure 2c					Figure 2d					Figure 2e
Covariate_name	Covariate_Explanation	Effect_Size	Class_effect_size	Covariate_category			RDA1	RDA2	Oxygen_support_category	Group			Oxygen_support_category	Diversity value	Level			Oxygen_support_category	Macro-diversity average	Micro-diversity average			Genus	Normalized counts	Ventilation
patient	patient ID	0.420874	Individual	Technical			-2.52704	-2.4984	5	ICU			1	35	species-level			1	48.418	1.18516			Prevotella	17.1172	Invasive
deval_sup_specoxyg	type of oxygen support	0.0872257	Individual	COVID			-0.351931	-2.23452	1	Ward			1	60	species-level			2	49.826	1.17193			Dialister	12.3191	Invasive
ventilated_previously	previous mechanical ventilation	0.0837565	Individual	COVID			-0.468713	-0.103093	4	ICU			1	40.2	species-level			3	28.594	1.315			Enterococcus	15.5919	Invasive
days_icu_sampling	Days in ICU at sampling moment	0.0572052	Individual	COVID			-1.25356	0.686098	4	ICU			1	27	species-level			4	38.188	1.19637			Parvimonas	12.2526	Invasive
mast_cells	Levels Mast cells	0.0522117	Individual	nCounter			-2.08108	3.38824	6	ICU			1	50	species-level			5	37.754	1.19737			Alloprevotella	4.51727	Invasive
length_icu	Total length of ICU stay	0.0502808	Individual	COVID			-0.878203	-0.964408	3	ICU			1	29.4	species-level			6	20.486	1.31464			Fusobacterium	11.6155	Invasive
moment	Sampling moment (admission, discharge…)	0.0356469	Individual	Technical			-1.80141	2.3674	6	ICU			1	32.4	species-level			7	52.458	1.18505			Anaeroglobus	12.2387	Invasive
meropenem_treatment	Previous/current meropenem treatment	0.0332253	Individual	Medication			-1.00688	1.42951	6	ICU			1	48.8	species-level								Mycoplasma	19.5448	Invasive
deval_cs_pat	clinical status of the day	0.0319049	Individual	COVID			0.347842	-1.16325	6	ICU			1	37.4	species-level								Atopobium	11.1871	Invasive
neutc_deval	Neutrophil count	0.025208	Individual	COVID			0.514018	-0.743137	6	ICU			1	71.8	species-level								Prevotella	6.78063	Non-invasive
specab1_deval_1	antibiotics today: ceftriaxone	0.0243041	Individual	Medication			0.442037	-0.623615	6	ICU			1	55.6	species-level								Dialister	4.51727	Non-invasive
tnf	TNF	0.0239146	Individual	nCounter			-1.0427	-0.858402	4	ICU			1	67.4	species-level								Enterococcus	7.24806	Non-invasive
bact_hc_bas_1	result blood culture: negative	0.0232434	Individual	Microbiology			2.18802	1.43105	1	ICU			1	34.6	species-level								Parvimonas	4.51727	Non-invasive
sympt_bas_11	symptoms at admission: fatigue	0.0228472	Individual	COVID			0.521462	-0.570074	4	ICU			1	29.4	species-level								Alloprevotella	4.51727	Non-invasive
nk_cells	Levels NK cells	0.0202875	Individual	nCounter			-0.580028	-0.100761	4	ICU			1	53.6	species-level								Fusobacterium	4.51727	Non-invasive
comorb_bas	other relevant comorbidities	0.0188267	Individual	Comorbidities			-0.391129	-1.56412	4	Ward			1	30	species-level								Anaeroglobus	4.51727	Non-invasive
b_cells	Levels B cells	0.0145932	Individual	nCounter			-2.90577	-0.321573	5	ICU			1	60	species-level								Mycoplasma	7.86203	Non-invasive
sympt_bas_6	symptoms at admission: cough	0.0133745	Individual	COVID			-0.0259771	-0.171671	4	ICU			1	50.4	species-level								Atopobium	4.51727	Non-invasive
specmedcov_deval_11	COVID-meds: tranexamine acid	0.0133153	Individual	Medication			0.979458	0.988326	5	ICU			1	53.6	species-level								Prevotella	10.4966	Invasive
sympt_bas_16	symptoms at admission: vomiting/nausea	0.0118956	Individual	COVID			0.976245	0.422311	2	ICU			1	30.8	species-level								Dialister	6.87318	Invasive
patient	patient ID	0.397826	Cumulative, non-redundant	Technical			1.10411	1.00452	1	ICU			1	27.2	species-level								Enterococcus	8.44395	Invasive
deval_sup_specoxyg	type of oxygen support	0.477465	Cumulative, non-redundant	COVID			0.138955	-1.16106	4	ICU			1	30.6	species-level								Parvimonas	6.10746	Invasive
ventilated_previously	previous mechanical ventilation	0.487124	Cumulative, non-redundant	COVID			0.963833	-1.87655	1	Ward			1	73.8	species-level								Alloprevotella	4.51727	Invasive
days_icu_sampling	Days in ICU at sampling moment	0.487124	Cumulative, non-redundant	COVID			-0.153542	-1.31422	4	ICU			1	72.2	species-level								Fusobacterium	7.73203	Invasive
mast_cells	Levels Mast cells	0.487124	Cumulative, non-redundant	nCounter			-1.68002	2.07053	5	ICU			1	70.8	species-level								Anaeroglobus	7.45717	Invasive
length_icu	Total length of ICU stay	0.487124	Cumulative, non-redundant	COVID			-0.720152	-0.473933	7	ICU			1	63.2	species-level								Mycoplasma	7.29276	Invasive
moment	Sampling moment (admission, discharge…)	0.487124	Cumulative, non-redundant	Technical			-0.359	-0.548908	5	ICU			1	71.6	species-level								Atopobium	8.15263	Invasive
meropenem_treatment	Previous/current meropenem treatment	0.487124	Cumulative, non-redundant	Medication			-0.708456	-0.553747	4	ICU			1	48.4	species-level								Prevotella	14.3773	Invasive
deval_cs_pat	clinical status of the day	0.487124	Cumulative, non-redundant	COVID			-0.814274	0.943935	4	ICU			1	42.6	species-level								Dialister	10.3016	Invasive
neutc_deval	Neutrophil count	0.487124	Cumulative, non-redundant	COVID			1.83151	0.954298	2	ICU			1	53.6	species-level								Enterococcus	4.51727	Invasive
specab1_deval_1	antibiotics today: ceftriaxone	0.487124	Cumulative, non-redundant	Medication			2.37211	1.04318	2	ICU			1	41	species-level								Parvimonas	11.0108	Invasive
tnf	TNF	0.487124	Cumulative, non-redundant	nCounter			0.669277	-1.41763	1	Ward			1	42.4	species-level								Alloprevotella	8.72713	Invasive
bact_hc_bas_1	result blood culture: negative	0.487124	Cumulative, non-redundant	Microbiology			-0.607928	0.0302072	4	ICU			1	73.4	species-level								Fusobacterium	10.4082	Invasive
sympt_bas_11	symptoms at admission: fatigue	0.487124	Cumulative, non-redundant	COVID			-0.342333	0.973601	1	Ward			1	47	species-level								Anaeroglobus	9.51761	Invasive
nk_cells	Levels NK cells	0.487124	Cumulative, non-redundant	nCounter			-1.44301	2.64252	4	ICU			1	29.6	species-level								Mycoplasma	11.6924	Invasive
comorb_bas	other relevant comorbidities	0.487124	Cumulative, non-redundant	Comorbidities			1.11984	0.142953	2	ICU			1	75.8	species-level								Atopobium	10.858	Invasive
b_cells	Levels B cells	0.487124	Cumulative, non-redundant	nCounter			-1.1312	-1.02342	4	ICU			1	69.2	species-level								Prevotella	8.93611	Non-invasive
sympt_bas_6	symptoms at admission: cough	0.487124	Cumulative, non-redundant	COVID			0.638721	-1.03922	1	ICU			1	31.8	species-level								Dialister	4.51727	Non-invasive
specmedcov_deval_11	COVID-meds: tranexamine acid	0.487124	Cumulative, non-redundant	Medication			-1.25858	0.208817	3	ICU			1	53.8	species-level								Enterococcus	4.51727	Non-invasive
sympt_bas_16	symptoms at admission: vomiting/nausea	0.487124	Cumulative, non-redundant	COVID			1.99953	0.726439	1	Ward			1	28	species-level								Parvimonas	4.51727	Non-invasive
							0.164764	-2.14248	4	ICU			1	62.4	species-level								Alloprevotella	4.51727	Non-invasive
							0.416608	-2.23167	2	ICU			1	73	species-level								Fusobacterium	6.10936	Non-invasive
							0.123244	-2.30574	5	ICU			1	61.8	species-level								Anaeroglobus	4.51727	Non-invasive
							1.44246	0.0235348	3	ICU			1	35.6	species-level								Mycoplasma	5.92359	Non-invasive
							2.19631	0.00942563	2	ICU			1	31	species-level								Atopobium	7.77762	Non-invasive
							1.14903	-1.63248	1	Ward			1	29.8	species-level								Prevotella	24.4244	Invasive
							1.51874	-0.164277	4	ICU			1	37.8	species-level								Dialister	13.561	Invasive
							-2.06449	0.785877	7	ICU			1	20.6	species-level								Enterococcus	4.51727	Invasive
							0.465909	1.55499	2	ICU			1	32.6	species-level								Parvimonas	14.1862	Invasive
							-1.08905	-1.12051	4	ICU			1	34.6	species-level								Alloprevotella	17.7481	Invasive
							-1.10271	0.815805	3	Ward			1	39.2	species-level								Fusobacterium	17.7753	Invasive
							-0.501921	0.446878	6	ICU			1	54.4	species-level								Anaeroglobus	12.8268	Invasive
							1.16515	0.989332	2	Ward			1	50.4	species-level								Mycoplasma	17.9021	Invasive
							1.1664	0.626306	1	Ward			1	101.2	species-level								Atopobium	16.0527	Invasive
							1.98586	1.60725	2	ICU			1	56	species-level								Prevotella	4.51727	Non-invasive
							0.976563	-1.85919	2	ICU			1	51.6	species-level								Dialister	4.51727	Non-invasive
							0.401223	-2.01077	1	Ward			1	47.2	species-level								Enterococcus	4.51727	Non-invasive
							0.33039	-2.08028	3	ICU			1	42	species-level								Parvimonas	4.51727	Non-invasive
							-0.218199	-0.492914	1	ICU			1	46.4	species-level								Alloprevotella	4.51727	Non-invasive
							-3.67667	1.05379	4	ICU			1	29.6	species-level								Fusobacterium	4.51727	Non-invasive
							-2.31682	0.46722	7	ICU			1	40.8	species-level								Anaeroglobus	4.51727	Non-invasive
							-1.15726	1.91135	4	ICU			1	33.6	species-level								Mycoplasma	19.1374	Non-invasive
							-0.642133	-0.526145	5	ICU			1	38.2	species-level								Atopobium	9.41935	Non-invasive
							2.29465	1.31906	1	ICU			1	73.4	species-level								Prevotella	18.9765	Invasive
							1.4076	2.35509	1	Ward			1	36.6	species-level								Dialister	13.632	Invasive
							0.652099	1.23644	4	ICU			1	26.8	species-level								Enterococcus	4.51727	Invasive
							1.21186	0.104244	4	ICU			1	30	species-level								Parvimonas	13.3826	Invasive
							1.42633	1.13162	3	ICU			1	38.8	species-level								Alloprevotella	16.4334	Invasive
													1	58.2	species-level								Fusobacterium	16.1768	Invasive
													1	25.6	species-level								Anaeroglobus	4.51727	Invasive
													1	85	species-level								Mycoplasma	31.1819	Invasive
													1	44	species-level								Atopobium	15.7416	Invasive
													1	72.6	species-level								Prevotella	12.1608	Invasive
													1	31.4	species-level								Dialister	4.51727	Invasive
													1	58.8	species-level								Enterococcus	10.8536	Invasive
													1	28	species-level								Parvimonas	8.70721	Invasive
													1	61.2	species-level								Alloprevotella	9.8349	Invasive
													1	53.6	species-level								Fusobacterium	8.53173	Invasive
													1	74.2	species-level								Anaeroglobus	6.71425	Invasive
													1	71	species-level								Mycoplasma	10.0296	Invasive
													1	66.2	species-level								Atopobium	11.3219	Invasive
													1	46	species-level								Prevotella	4.51727	Invasive
													1	28	species-level								Dialister	4.51727	Invasive
													1	41	species-level								Enterococcus	12.2886	Invasive
													1	44.6	species-level								Parvimonas	4.51727	Invasive
													1	75.8	species-level								Alloprevotella	4.51727	Invasive
													1	29.4	species-level								Fusobacterium	4.51727	Invasive
													1	56.4	species-level								Anaeroglobus	4.51727	Invasive
													1	57.2	species-level								Mycoplasma	4.51727	Invasive
													1	40.8	species-level								Atopobium	4.51727	Invasive
													1	57.2	species-level								Prevotella	4.51727	Invasive
													1	36.2	species-level								Dialister	4.51727	Invasive
													1	46.4	species-level								Enterococcus	12.3787	Invasive
													1	58.6	species-level								Parvimonas	4.51727	Invasive
													1	38.6	species-level								Alloprevotella	4.51727	Invasive
													1	64	species-level								Fusobacterium	4.51727	Invasive
													1	42.4	species-level								Anaeroglobus	4.51727	Invasive
													1	58	species-level								Mycoplasma	4.51727	Invasive
													1	57.8	species-level								Atopobium	4.51727	Invasive
													1	34.8	species-level								Prevotella	4.51727	Invasive
													2	37.6	species-level								Dialister	4.51727	Invasive
													2	36.8	species-level								Enterococcus	13.8145	Invasive
													2	74.4	species-level								Parvimonas	4.51727	Invasive
													2	36.8	species-level								Alloprevotella	4.51727	Invasive
													2	52	species-level								Fusobacterium	4.51727	Invasive
													2	60.4	species-level								Anaeroglobus	4.51727	Invasive
													2	71.8	species-level								Mycoplasma	4.51727	Invasive
													2	38	species-level								Atopobium	4.51727	Invasive
													2	29.2	species-level								Prevotella	6.59399	Invasive
													2	33.4	species-level								Dialister	4.51727	Invasive
													2	84.4	species-level								Enterococcus	10.8047	Invasive
													2	71.8	species-level								Parvimonas	4.51727	Invasive
													2	42.4	species-level								Alloprevotella	4.51727	Invasive
													2	58	species-level								Fusobacterium	4.51727	Invasive
													2	64	species-level								Anaeroglobus	4.51727	Invasive
													2	28.8	species-level								Mycoplasma	4.51727	Invasive
													2	39.4	species-level								Atopobium	4.51727	Invasive
													2	66	species-level								Prevotella	7.22729	Invasive
													2	30.8	species-level								Dialister	4.51727	Invasive
													2	34.2	species-level								Enterococcus	8.58645	Invasive
													2	62.8	species-level								Parvimonas	4.51727	Invasive
													2	34.8	species-level								Alloprevotella	4.51727	Invasive
													2	51.4	species-level								Fusobacterium	4.51727	Invasive
													2	27.8	species-level								Anaeroglobus	4.51727	Invasive
													2	52.6	species-level								Mycoplasma	4.51727	Invasive
													2	53.6	species-level								Atopobium	4.51727	Invasive
													2	56.2	species-level								Prevotella	17.2659	Invasive
													2	93.6	species-level								Dialister	4.51727	Invasive
													2	37.4	species-level								Enterococcus	11.3234	Invasive
													2	43	species-level								Parvimonas	4.51727	Invasive
													2	38.6	species-level								Alloprevotella	4.51727	Invasive
													2	43.2	species-level								Fusobacterium	8.56821	Invasive
													2	50.2	species-level								Anaeroglobus	8.04441	Invasive
													2	65.4	species-level								Mycoplasma	13.496	Invasive
													2	63	species-level								Atopobium	9.4956	Invasive
													2	72	species-level								Prevotella	10.8281	Non-invasive
													2	44.8	species-level								Dialister	4.51727	Non-invasive
													2	52	species-level								Enterococcus	4.51727	Non-invasive
													2	56.6	species-level								Parvimonas	4.51727	Non-invasive
													2	36.6	species-level								Alloprevotella	4.51727	Non-invasive
													2	37.2	species-level								Fusobacterium	4.51727	Non-invasive
													2	70.8	species-level								Anaeroglobus	4.51727	Non-invasive
													2	63.4	species-level								Mycoplasma	4.51727	Non-invasive
													2	61	species-level								Atopobium	4.51727	Non-invasive
													2	38	species-level								Prevotella	8.30596	Non-invasive
													2	62.2	species-level								Dialister	4.51727	Non-invasive
													2	40.4	species-level								Enterococcus	8.12154	Non-invasive
													2	65.2	species-level								Parvimonas	4.51727	Non-invasive
													2	37.8	species-level								Alloprevotella	4.51727	Non-invasive
													2	73.2	species-level								Fusobacterium	4.51727	Non-invasive
													2	57.4	species-level								Anaeroglobus	4.51727	Non-invasive
													2	47	species-level								Mycoplasma	4.51727	Non-invasive
													2	36.6	species-level								Atopobium	4.51727	Non-invasive
													2	54.2	species-level								Prevotella	11.3815	Invasive
													2	47.4	species-level								Dialister	9.25029	Invasive
													2	89	species-level								Enterococcus	4.51727	Invasive
													2	49	species-level								Parvimonas	8.09232	Invasive
													2	35.4	species-level								Alloprevotella	4.51727	Invasive
													2	56.8	species-level								Fusobacterium	4.51727	Invasive
													2	58.6	species-level								Anaeroglobus	8.78909	Invasive
													2	64	species-level								Mycoplasma	10.2412	Invasive
													2	50.8	species-level								Atopobium	10.0337	Invasive
													2	32.6	species-level								Prevotella	7.6446	Invasive
													2	37.2	species-level								Dialister	4.51727	Invasive
													2	42	species-level								Enterococcus	4.51727	Invasive
													2	39.2	species-level								Parvimonas	6.2875	Invasive
													2	19.4	species-level								Alloprevotella	4.51727	Invasive
													2	42.8	species-level								Fusobacterium	4.51727	Invasive
													2	63.8	species-level								Anaeroglobus	5.74371	Invasive
													2	48.6	species-level								Mycoplasma	6.18318	Invasive
													2	53.2	species-level								Atopobium	6.60229	Invasive
													2	79	species-level								Prevotella	7.23148	Invasive
													2	36.6	species-level								Dialister	4.51727	Invasive
													2	44.8	species-level								Enterococcus	4.51727	Invasive
													2	60.8	species-level								Parvimonas	5.1098	Invasive
													2	42.4	species-level								Alloprevotella	4.97396	Invasive
													2	48.4	species-level								Fusobacterium	5.1098	Invasive
													2	26.4	species-level								Anaeroglobus	4.51727	Invasive
													2	27.8	species-level								Mycoplasma	5.48379	Invasive
													2	29.2	species-level								Atopobium	6.2846	Invasive
													2	66	species-level								Prevotella	7.68439	Invasive
													2	35	species-level								Dialister	4.51727	Invasive
													2	44.2	species-level								Enterococcus	4.51727	Invasive
													2	86.2	species-level								Parvimonas	4.51727	Invasive
													2	43.6	species-level								Alloprevotella	8.13349	Invasive
													2	37.4	species-level								Fusobacterium	7.77171	Invasive
													2	61.4	species-level								Anaeroglobus	4.51727	Invasive
													2	41.4	species-level								Mycoplasma	7.72932	Invasive
													2	42.6	species-level								Atopobium	4.51727	Invasive
													2	32.8	species-level								Prevotella	4.51727	Invasive
													2	27	species-level								Dialister	4.51727	Invasive
													2	67.6	species-level								Enterococcus	9.39608	Invasive
													2	20.6	species-level								Parvimonas	4.51727	Invasive
													2	73.2	species-level								Alloprevotella	4.51727	Invasive
													2	43.2	species-level								Fusobacterium	4.51727	Invasive
													2	61.4	species-level								Anaeroglobus	4.51727	Invasive
													2	61.8	species-level								Mycoplasma	11.0722	Invasive
													2	47.8	species-level								Atopobium	4.51727	Invasive
													2	33.6	species-level								Prevotella	16.7709	Invasive
													2	60.4	species-level								Dialister	13.1011	Invasive
													3	22.4	species-level								Enterococcus	10.0256	Invasive
													3	28.4	species-level								Parvimonas	7.26081	Invasive
													3	29.2	species-level								Alloprevotella	15.8848	Invasive
													3	19.8	species-level								Fusobacterium	16.6444	Invasive
													3	31	species-level								Anaeroglobus	10.3472	Invasive
													3	29.2	species-level								Mycoplasma	15.115	Invasive
													3	28.4	species-level								Atopobium	9.04513	Invasive
													3	25	species-level								Prevotella	7.98224	Invasive
													3	26.2	species-level								Dialister	4.51727	Invasive
													3	37.8	species-level								Enterococcus	4.51727	Invasive
													3	29.4	species-level								Parvimonas	4.51727	Invasive
													3	26.8	species-level								Alloprevotella	6.7992	Invasive
													3	39.4	species-level								Fusobacterium	6.91033	Invasive
													3	13.4	species-level								Anaeroglobus	5.85778	Invasive
													3	22	species-level								Mycoplasma	6.3113	Invasive
													3	26.4	species-level								Atopobium	4.51727	Invasive
													3	35.4	species-level								Prevotella	7.78577	Invasive
													3	31.8	species-level								Dialister	4.51727	Invasive
													3	22.2	species-level								Enterococcus	4.51727	Invasive
													3	27.2	species-level								Parvimonas	4.51727	Invasive
													3	33.6	species-level								Alloprevotella	6.08521	Invasive
													3	32.4	species-level								Fusobacterium	7.22054	Invasive
													3	25	species-level								Anaeroglobus	4.51727	Invasive
													3	30.8	species-level								Mycoplasma	5.6582	Invasive
													3	27.4	species-level								Atopobium	6.2341	Invasive
													3	30.4	species-level								Prevotella	7.95559	Non-invasive
													3	44	species-level								Dialister	6.75933	Non-invasive
													3	20.8	species-level								Enterococcus	4.51727	Non-invasive
													3	18.4	species-level								Parvimonas	4.51727	Non-invasive
													3	39.2	species-level								Alloprevotella	4.51727	Non-invasive
													3	18.6	species-level								Fusobacterium	4.51727	Non-invasive
													3	35.8	species-level								Anaeroglobus	4.51727	Non-invasive
													3	22.4	species-level								Mycoplasma	4.51727	Non-invasive
													3	27.2	species-level								Atopobium	4.51727	Non-invasive
													3	13.4	species-level								Prevotella	8.48382	Non-invasive
													3	19.8	species-level								Dialister	7.97182	Non-invasive
													3	24.8	species-level								Enterococcus	7.45796	Non-invasive
													3	27.2	species-level								Parvimonas	4.51727	Non-invasive
													3	27	species-level								Alloprevotella	4.51727	Non-invasive
													3	19	species-level								Fusobacterium	4.51727	Non-invasive
													3	31.4	species-level								Anaeroglobus	4.51727	Non-invasive
													3	26.2	species-level								Mycoplasma	4.51727	Non-invasive
													3	27.6	species-level								Atopobium	6.91101	Non-invasive
													3	24.6	species-level								Prevotella	4.51727	Invasive
													3	46.4	species-level								Dialister	6.69253	Invasive
													3	33.6	species-level								Enterococcus	12.2508	Invasive
													3	45.8	species-level								Parvimonas	4.51727	Invasive
													3	33.8	species-level								Alloprevotella	4.51727	Invasive
													3	30	species-level								Fusobacterium	7.45069	Invasive
													3	31.8	species-level								Anaeroglobus	7.94224	Invasive
													3	35.8	species-level								Mycoplasma	9.24776	Invasive
													3	41.2	species-level								Atopobium	4.51727	Invasive
													3	35.6	species-level								Prevotella	4.51727	Non-invasive
													3	36.4	species-level								Dialister	4.51727	Non-invasive
													3	22.8	species-level								Enterococcus	7.51631	Non-invasive
													3	23.2	species-level								Parvimonas	4.51727	Non-invasive
													3	10	species-level								Alloprevotella	4.51727	Non-invasive
													3	40.4	species-level								Fusobacterium	4.51727	Non-invasive
													3	23.2	species-level								Anaeroglobus	4.51727	Non-invasive
													3	18.6	species-level								Mycoplasma	4.51727	Non-invasive
													3	24.2	species-level								Atopobium	4.51727	Non-invasive
													3	41	species-level								Prevotella	6.74514	Invasive
													3	23.8	species-level								Dialister	8.19871	Invasive
													3	22.8	species-level								Enterococcus	13.366	Invasive
													3	33.4	species-level								Parvimonas	4.51727	Invasive
													3	34.2	species-level								Alloprevotella	4.51727	Invasive
													3	40.4	species-level								Fusobacterium	7.08503	Invasive
													3	24.2	species-level								Anaeroglobus	9.24703	Invasive
													3	46	species-level								Mycoplasma	10.1621	Invasive
													3	17.8	species-level								Atopobium	4.51727	Invasive
													3	29	species-level								Prevotella	15.0199	Invasive
													3	13.8	species-level								Dialister	10.3481	Invasive
													3	40.4	species-level								Enterococcus	11.1723	Invasive
													3	22.4	species-level								Parvimonas	9.85518	Invasive
													3	36.4	species-level								Alloprevotella	7.21188	Invasive
													3	33.6	species-level								Fusobacterium	8.88172	Invasive
													3	32.8	species-level								Anaeroglobus	7.51049	Invasive
													3	29	species-level								Mycoplasma	10.9596	Invasive
													3	19.4	species-level								Atopobium	9.22144	Invasive
													3	31.4	species-level								Prevotella	4.51727	Invasive
													3	47.6	species-level								Dialister	4.51727	Invasive
													3	25.4	species-level								Enterococcus	4.51727	Invasive
													3	35.2	species-level								Parvimonas	4.51727	Invasive
													3	25.4	species-level								Alloprevotella	4.51727	Invasive
													3	39.4	species-level								Fusobacterium	13.1349	Invasive
													3	27.4	species-level								Anaeroglobus	4.51727	Invasive
													3	38.4	species-level								Mycoplasma	21.6107	Invasive
													3	30.8	species-level								Atopobium	4.51727	Invasive
													3	34	species-level								Prevotella	4.51727	Invasive
													3	27.2	species-level								Dialister	4.51727	Invasive
													3	26.4	species-level								Enterococcus	4.51727	Invasive
													3	20.4	species-level								Parvimonas	11.8146	Invasive
													3	17.8	species-level								Alloprevotella	4.51727	Invasive
													3	25	species-level								Fusobacterium	4.51727	Invasive
													3	20.8	species-level								Anaeroglobus	4.51727	Invasive
													3	13.4	species-level								Mycoplasma	20.0052	Invasive
													3	25.4	species-level								Atopobium	4.51727	Invasive
													3	24.2	species-level								Prevotella	8.70136	Invasive
													3	25	species-level								Dialister	4.51727	Invasive
													3	27.2	species-level								Enterococcus	7.57101	Invasive
													4	43.4	species-level								Parvimonas	4.51727	Invasive
													4	24.8	species-level								Alloprevotella	4.51727	Invasive
													4	24.8	species-level								Fusobacterium	4.51727	Invasive
													4	31.6	species-level								Anaeroglobus	4.51727	Invasive
													4	26.4	species-level								Mycoplasma	10.0547	Invasive
													4	35.8	species-level								Atopobium	8.32558	Invasive
													4	22.4	species-level								Prevotella	12.3777	Invasive
													4	25.2	species-level								Dialister	4.51727	Invasive
													4	33.6	species-level								Enterococcus	9.54977	Invasive
													4	48	species-level								Parvimonas	8.4601	Invasive
													4	26.2	species-level								Alloprevotella	4.51727	Invasive
													4	58	species-level								Fusobacterium	4.51727	Invasive
													4	45.6	species-level								Anaeroglobus	4.51727	Invasive
													4	42.8	species-level								Mycoplasma	13.1402	Invasive
													4	31.4	species-level								Atopobium	11.2389	Invasive
													4	21.6	species-level								Prevotella	8.68316	Non-invasive
													4	32.4	species-level								Dialister	4.51727	Non-invasive
													4	26.2	species-level								Enterococcus	4.51727	Non-invasive
													4	19.4	species-level								Parvimonas	4.51727	Non-invasive
													4	26.2	species-level								Alloprevotella	6.55802	Non-invasive
													4	21	species-level								Fusobacterium	4.51727	Non-invasive
													4	48.2	species-level								Anaeroglobus	4.51727	Non-invasive
													4	28.8	species-level								Mycoplasma	5.73421	Non-invasive
													4	32.2	species-level								Atopobium	6.65259	Non-invasive
													4	15.2	species-level								Prevotella	4.51727	Non-invasive
													4	46.4	species-level								Dialister	4.51727	Non-invasive
													4	27.8	species-level								Enterococcus	4.51727	Non-invasive
													4	43.6	species-level								Parvimonas	4.51727	Non-invasive
													4	30.4	species-level								Alloprevotella	4.51727	Non-invasive
													4	41.6	species-level								Fusobacterium	7.92602	Non-invasive
													4	36	species-level								Anaeroglobus	4.51727	Non-invasive
													4	34.2	species-level								Mycoplasma	4.51727	Non-invasive
													4	37.6	species-level								Atopobium	4.51727	Non-invasive
													4	47.2	species-level								Prevotella	4.51727	Non-invasive
													4	29.4	species-level								Dialister	4.51727	Non-invasive
													4	31.8	species-level								Enterococcus	6.76044	Non-invasive
													4	34.4	species-level								Parvimonas	4.51727	Non-invasive
													4	45.2	species-level								Alloprevotella	4.51727	Non-invasive
													4	46.6	species-level								Fusobacterium	5.93791	Non-invasive
													4	61.4	species-level								Anaeroglobus	4.51727	Non-invasive
													4	34.4	species-level								Mycoplasma	5.5326	Non-invasive
													4	24.8	species-level								Atopobium	5.5326	Non-invasive
													4	62.6	species-level								Prevotella	10.4909	Invasive
													4	30.8	species-level								Dialister	9.41002	Invasive
													4	40.8	species-level								Enterococcus	8.42881	Invasive
													4	45.8	species-level								Parvimonas	9.41002	Invasive
													4	42	species-level								Alloprevotella	8.57109	Invasive
													4	73.6	species-level								Fusobacterium	11.1454	Invasive
													4	65.2	species-level								Anaeroglobus	4.51727	Invasive
													4	56.2	species-level								Mycoplasma	9.1173	Invasive
													4	21.6	species-level								Atopobium	12.2289	Invasive
													4	23	species-level								Prevotella	11.9062	Invasive
													4	58.6	species-level								Dialister	9.34109	Invasive
													4	30.2	species-level								Enterococcus	4.51727	Invasive
													4	26.8	species-level								Parvimonas	9.95824	Invasive
													4	43.8	species-level								Alloprevotella	4.51727	Invasive
													4	29.6	species-level								Fusobacterium	11.4537	Invasive
													4	29.6	species-level								Anaeroglobus	8.52665	Invasive
													4	20.6	species-level								Mycoplasma	4.51727	Invasive
													4	52.2	species-level								Atopobium	8.29254	Invasive
													4	36.2	species-level								Prevotella	6.87897	Non-invasive
													4	18	species-level								Dialister	6.23476	Non-invasive
													4	75.8	species-level								Enterococcus	4.51727	Non-invasive
													4	41	species-level								Parvimonas	8.21811	Non-invasive
													4	45	species-level								Alloprevotella	4.51727	Non-invasive
													4	42.2	species-level								Fusobacterium	8.63869	Non-invasive
													4	40.8	species-level								Anaeroglobus	4.51727	Non-invasive
													4	35	species-level								Mycoplasma	6.82924	Non-invasive
													4	30.4	species-level								Atopobium	7.7013	Non-invasive
													4	55.2	species-level								Prevotella	12.335	Invasive
													4	58.2	species-level								Dialister	9.53479	Invasive
													4	39	species-level								Enterococcus	4.51727	Invasive
													4	54	species-level								Parvimonas	9.39284	Invasive
													4	39	species-level								Alloprevotella	8.10815	Invasive
													4	40.8	species-level								Fusobacterium	11.6841	Invasive
													4	22	species-level								Anaeroglobus	9.37936	Invasive
													4	43.4	species-level								Mycoplasma	9.90712	Invasive
													4	41.2	species-level								Atopobium	8.8763	Invasive
													4	30	species-level								Prevotella	8.84928	Non-invasive
													4	35	species-level								Dialister	4.51727	Non-invasive
													4	43.2	species-level								Enterococcus	9.71158	Non-invasive
													4	28	species-level								Parvimonas	4.51727	Non-invasive
													4	45.2	species-level								Alloprevotella	4.51727	Non-invasive
													4	40.6	species-level								Fusobacterium	8.77548	Non-invasive
													4	21.6	species-level								Anaeroglobus	4.51727	Non-invasive
													4	28	species-level								Mycoplasma	9.41925	Non-invasive
													4	29	species-level								Atopobium	4.51727	Non-invasive
													4	46.2	species-level								Prevotella	17.6899	Invasive
													4	57.4	species-level								Dialister	10.4297	Invasive
													4	27.6	species-level								Enterococcus	4.51727	Invasive
													4	21.2	species-level								Parvimonas	12.0987	Invasive
													4	41	species-level								Alloprevotella	4.51727	Invasive
													4	31.6	species-level								Fusobacterium	11.7346	Invasive
													4	37	species-level								Anaeroglobus	10.4297	Invasive
													4	64.2	species-level								Mycoplasma	12.0987	Invasive
													4	53.8	species-level								Atopobium	14.554	Invasive
													4	43.6	species-level								Prevotella	8.47329	Non-invasive
													4	55.4	species-level								Dialister	4.51727	Non-invasive
													4	54	species-level								Enterococcus	4.51727	Non-invasive
													4	31	species-level								Parvimonas	4.51727	Non-invasive
													5	31	species-level								Alloprevotella	4.51727	Non-invasive
													5	48.2	species-level								Fusobacterium	4.51727	Non-invasive
													5	44.8	species-level								Anaeroglobus	4.51727	Non-invasive
													5	42.4	species-level								Mycoplasma	4.51727	Non-invasive
													5	52.4	species-level								Atopobium	5.97879	Non-invasive
													5	37.6	species-level								Prevotella	12.3959	Non-invasive
													5	45.4	species-level								Dialister	7.80582	Non-invasive
													5	41.8	species-level								Enterococcus	4.51727	Non-invasive
													5	29.4	species-level								Parvimonas	7.51865	Non-invasive
													5	42	species-level								Alloprevotella	6.39364	Non-invasive
													5	48.6	species-level								Fusobacterium	8.7198	Non-invasive
													5	32.8	species-level								Anaeroglobus	6.97054	Non-invasive
													5	52.2	species-level								Mycoplasma	9.66839	Non-invasive
													5	40.2	species-level								Atopobium	11.3696	Non-invasive
													5	39.6	species-level								Prevotella	9.89087	Non-invasive
													5	38.6	species-level								Dialister	8.19187	Non-invasive
													5	38	species-level								Enterococcus	4.51727	Non-invasive
													5	41.8	species-level								Parvimonas	4.51727	Non-invasive
													5	45	species-level								Alloprevotella	4.51727	Non-invasive
													5	39.8	species-level								Fusobacterium	8.19187	Non-invasive
													5	27.2	species-level								Anaeroglobus	4.51727	Non-invasive
													5	39.2	species-level								Mycoplasma	7.69897	Non-invasive
													5	31	species-level								Atopobium	4.51727	Non-invasive
													5	30.2	species-level								Prevotella	4.51727	Invasive
													5	32.6	species-level								Dialister	4.51727	Invasive
													5	40.8	species-level								Enterococcus	4.51727	Invasive
													5	35.4	species-level								Parvimonas	4.51727	Invasive
													5	34	species-level								Alloprevotella	4.51727	Invasive
													5	37.4	species-level								Fusobacterium	4.51727	Invasive
													5	42.4	species-level								Anaeroglobus	4.51727	Invasive
													5	33.4	species-level								Mycoplasma	4.51727	Invasive
													5	46.4	species-level								Atopobium	4.51727	Invasive
													5	39.6	species-level								Prevotella	4.51727	Non-invasive
													5	47.6	species-level								Dialister	4.51727	Non-invasive
													5	28.6	species-level								Enterococcus	6.6424	Non-invasive
													5	30.8	species-level								Parvimonas	4.51727	Non-invasive
													5	38	species-level								Alloprevotella	4.51727	Non-invasive
													5	50.8	species-level								Fusobacterium	4.51727	Non-invasive
													5	35.6	species-level								Anaeroglobus	4.51727	Non-invasive
													5	35	species-level								Mycoplasma	4.51727	Non-invasive
													5	32.8	species-level								Atopobium	4.51727	Non-invasive
													5	32.2	species-level								Prevotella	7.23693	Invasive
													5	48.4	species-level								Dialister	4.51727	Invasive
													5	25	species-level								Enterococcus	8.44603	Invasive
													5	33	species-level								Parvimonas	5.29241	Invasive
													5	32.6	species-level								Alloprevotella	4.51727	Invasive
													5	36.4	species-level								Fusobacterium	4.51727	Invasive
													5	35.6	species-level								Anaeroglobus	4.51727	Invasive
													5	34.2	species-level								Mycoplasma	4.51727	Invasive
													5	34.8	species-level								Atopobium	5.88409	Invasive
													5	50	species-level								Prevotella	4.51727	Non-invasive
													5	39.4	species-level								Dialister	4.51727	Non-invasive
													5	48.6	species-level								Enterococcus	4.51727	Non-invasive
													5	39.6	species-level								Parvimonas	4.51727	Non-invasive
													5	42.4	species-level								Alloprevotella	4.51727	Non-invasive
													5	40.6	species-level								Fusobacterium	4.51727	Non-invasive
													5	45.8	species-level								Anaeroglobus	4.51727	Non-invasive
													5	36.8	species-level								Mycoplasma	4.51727	Non-invasive
													5	36.2	species-level								Atopobium	4.51727	Non-invasive
													5	24.4	species-level								Prevotella	11.9309	Non-invasive
													5	44.2	species-level								Dialister	4.51727	Non-invasive
													5	38.4	species-level								Enterococcus	4.51727	Non-invasive
													5	31	species-level								Parvimonas	4.51727	Non-invasive
													5	30.8	species-level								Alloprevotella	4.51727	Non-invasive
													5	38.2	species-level								Fusobacterium	4.51727	Non-invasive
													5	27.4	species-level								Anaeroglobus	4.51727	Non-invasive
													5	28	species-level								Mycoplasma	4.51727	Non-invasive
													5	37.4	species-level								Atopobium	11.7198	Non-invasive
													5	22	species-level								Prevotella	4.51727	Non-invasive
													5	27.6	species-level								Dialister	4.51727	Non-invasive
													5	33	species-level								Enterococcus	4.51727	Non-invasive
													5	43.8	species-level								Parvimonas	4.51727	Non-invasive
													5	45.6	species-level								Alloprevotella	4.51727	Non-invasive
													5	25.2	species-level								Fusobacterium	4.51727	Non-invasive
													5	37.2	species-level								Anaeroglobus	4.51727	Non-invasive
													5	37.8	species-level								Mycoplasma	4.51727	Non-invasive
													5	37.8	species-level								Atopobium	4.51727	Non-invasive
													5	30.2	species-level								Prevotella	4.51727	Invasive
													5	32.4	species-level								Dialister	4.51727	Invasive
													5	28.4	species-level								Enterococcus	4.51727	Invasive
													5	34.6	species-level								Parvimonas	4.51727	Invasive
													5	39.6	species-level								Alloprevotella	4.51727	Invasive
													5	27.4	species-level								Fusobacterium	4.51727	Invasive
													5	45.6	species-level								Anaeroglobus	4.51727	Invasive
													5	52.8	species-level								Mycoplasma	4.51727	Invasive
													5	47	species-level								Atopobium	4.51727	Invasive
													5	50.2	species-level								Prevotella	14.4109	Invasive
													5	39.4	species-level								Dialister	12.2164	Invasive
													5	36.4	species-level								Enterococcus	4.51727	Invasive
													5	38.8	species-level								Parvimonas	11.7738	Invasive
													5	31.6	species-level								Alloprevotella	11.5304	Invasive
													5	21.4	species-level								Fusobacterium	13.5132	Invasive
													5	55.2	species-level								Anaeroglobus	11.6192	Invasive
													5	32.4	species-level								Mycoplasma	18.323	Invasive
													5	41.2	species-level								Atopobium	12.4092	Invasive
													5	42	species-level								Prevotella	9.73544	Non-invasive
													5	28.8	species-level								Dialister	6.41897	Non-invasive
													5	46.4	species-level								Enterococcus	4.51727	Non-invasive
													5	37.2	species-level								Parvimonas	4.51727	Non-invasive
													5	34.6	species-level								Alloprevotella	9.17981	Non-invasive
													6	35.8	species-level								Fusobacterium	7.6541	Non-invasive
													6	9	species-level								Anaeroglobus	4.51727	Non-invasive
													6	17.6	species-level								Mycoplasma	8.52173	Non-invasive
													6	11.2	species-level								Atopobium	6.2933	Non-invasive
													6	16.2	species-level								Prevotella	8.03032	Invasive
													6	15.2	species-level								Dialister	6.08224	Invasive
													6	24	species-level								Enterococcus	8.50884	Invasive
													6	16	species-level								Parvimonas	7.83709	Invasive
													6	39.8	species-level								Alloprevotella	6.32202	Invasive
													6	20.6	species-level								Fusobacterium	6.77362	Invasive
													6	22.4	species-level								Anaeroglobus	6.32202	Invasive
													6	18.2	species-level								Mycoplasma	7.79948	Invasive
													6	34.2	species-level								Atopobium	7.90711	Invasive
													6	20.4	species-level								Prevotella	8.42886	Non-invasive
													6	18.6	species-level								Dialister	7.55507	Non-invasive
													6	7.6	species-level								Enterococcus	4.51727	Non-invasive
													6	37	species-level								Parvimonas	9.27462	Non-invasive
													6	37	species-level								Alloprevotella	6.23931	Non-invasive
													6	13.8	species-level								Fusobacterium	8.79926	Non-invasive
													6	18.6	species-level								Anaeroglobus	4.51727	Non-invasive
													6	16.6	species-level								Mycoplasma	8.88897	Non-invasive
													6	8.4	species-level								Atopobium	8.48796	Non-invasive
													6	25	species-level								Prevotella	10.427	Invasive
													6	24.8	species-level								Dialister	8.52552	Invasive
													6	23	species-level								Enterococcus	9.06198	Invasive
													6	14	species-level								Parvimonas	4.51727	Invasive
													6	22.2	species-level								Alloprevotella	8.3345	Invasive
													6	27	species-level								Fusobacterium	4.51727	Invasive
													6	10.6	species-level								Anaeroglobus	4.51727	Invasive
													6	41.6	species-level								Mycoplasma	14.0229	Invasive
													6	16.2	species-level								Atopobium	9.7089	Invasive
													6	23.6	species-level								Prevotella	8.08386	Non-invasive
													6	14.8	species-level								Dialister	8.60862	Non-invasive
													6	30.2	species-level								Enterococcus	4.51727	Non-invasive
													6	31.8	species-level								Parvimonas	4.51727	Non-invasive
													6	13.4	species-level								Alloprevotella	4.51727	Non-invasive
													6	25.4	species-level								Fusobacterium	4.51727	Non-invasive
													6	16.2	species-level								Anaeroglobus	4.51727	Non-invasive
													6	20	species-level								Mycoplasma	4.51727	Non-invasive
													6	26.4	species-level								Atopobium	4.51727	Non-invasive
													6	16	species-level								Prevotella	7.08428	Non-invasive
													6	8	species-level								Dialister	6.47716	Non-invasive
													6	30.2	species-level								Enterococcus	4.51727	Non-invasive
													6	11.4	species-level								Parvimonas	4.51727	Non-invasive
													6	18.4	species-level								Alloprevotella	4.51727	Non-invasive
													6	26.4	species-level								Fusobacterium	4.51727	Non-invasive
													6	22.6	species-level								Anaeroglobus	4.51727	Non-invasive
													6	18.2	species-level								Mycoplasma	4.51727	Non-invasive
													6	17.2	species-level								Atopobium	4.51727	Non-invasive
													6	7.6	species-level								Prevotella	4.51727	Invasive
													6	11.4	species-level								Dialister	4.51727	Invasive
													6	15.4	species-level								Enterococcus	4.51727	Invasive
													6	20.6	species-level								Parvimonas	4.51727	Invasive
													6	35.4	species-level								Alloprevotella	4.51727	Invasive
													6	32.6	species-level								Fusobacterium	4.51727	Invasive
													6	23.4	species-level								Anaeroglobus	4.51727	Invasive
													6	10.2	species-level								Mycoplasma	4.51727	Invasive
													6	27.4	species-level								Atopobium	4.51727	Invasive
													6	18	species-level								Prevotella	7.41267	Non-invasive
													6	8.6	species-level								Dialister	4.51727	Non-invasive
													6	15.2	species-level								Enterococcus	4.51727	Non-invasive
													6	29.6	species-level								Parvimonas	7.11485	Non-invasive
													6	21.2	species-level								Alloprevotella	4.51727	Non-invasive
													6	26.4	species-level								Fusobacterium	8.94809	Non-invasive
													6	21	species-level								Anaeroglobus	4.51727	Non-invasive
													6	38.6	species-level								Mycoplasma	4.51727	Non-invasive
													6	15.2	species-level								Atopobium	4.51727	Non-invasive
													6	23	species-level								Prevotella	4.51727	Non-invasive
													6	18.4	species-level								Dialister	4.51727	Non-invasive
													6	18.8	species-level								Enterococcus	11.6476	Non-invasive
													6	15.4	species-level								Parvimonas	4.51727	Non-invasive
													6	29.4	species-level								Alloprevotella	4.51727	Non-invasive
													6	11	species-level								Fusobacterium	4.51727	Non-invasive
													6	17.4	species-level								Anaeroglobus	4.51727	Non-invasive
													6	22.6	species-level								Mycoplasma	9.21334	Non-invasive
													6	22	species-level								Atopobium	4.51727	Non-invasive
													6	17.6	species-level								Prevotella	4.51727	Non-invasive
													6	9.4	species-level								Dialister	4.51727	Non-invasive
													6	7.2	species-level								Enterococcus	4.51727	Non-invasive
													6	10.8	species-level								Parvimonas	4.51727	Non-invasive
													6	6.2	species-level								Alloprevotella	4.51727	Non-invasive
													6	23.2	species-level								Fusobacterium	4.51727	Non-invasive
													6	28.2	species-level								Anaeroglobus	4.51727	Non-invasive
													6	41.4	species-level								Mycoplasma	4.51727	Non-invasive
													6	10.8	species-level								Atopobium	4.51727	Non-invasive
													6	13.8	species-level								Prevotella	4.51727	Non-invasive
													6	27	species-level								Dialister	4.51727	Non-invasive
													6	19.6	species-level								Enterococcus	4.51727	Non-invasive
													6	7.2	species-level								Parvimonas	4.51727	Non-invasive
													6	9.8	species-level								Alloprevotella	4.51727	Non-invasive
													6	43.6	species-level								Fusobacterium	4.51727	Non-invasive
													6	24	species-level								Anaeroglobus	4.51727	Non-invasive
													6	25	species-level								Mycoplasma	4.51727	Non-invasive
													6	9.8	species-level								Atopobium	4.51727	Non-invasive
													6	42.8	species-level								Prevotella	7.63674	Non-invasive
													6	10.4	species-level								Dialister	4.51727	Non-invasive
													6	28.8	species-level								Enterococcus	4.51727	Non-invasive
													6	9.8	species-level								Parvimonas	7.83127	Non-invasive
													6	6.2	species-level								Alloprevotella	4.51727	Non-invasive
													6	27.4	species-level								Fusobacterium	4.51727	Non-invasive
													7	42.8	species-level								Anaeroglobus	4.51727	Non-invasive
													7	63	species-level								Mycoplasma	4.51727	Non-invasive
													7	51	species-level								Atopobium	4.51727	Non-invasive
													7	46.4	species-level								Prevotella	5.26172	Invasive
													7	35.4	species-level								Dialister	4.51727	Invasive
													7	53.8	species-level								Enterococcus	4.51727	Invasive
													7	53.8	species-level								Parvimonas	4.51727	Invasive
													7	44.6	species-level								Alloprevotella	4.51727	Invasive
													7	52	species-level								Fusobacterium	4.51727	Invasive
													7	51	species-level								Anaeroglobus	4.51727	Invasive
													7	38.2	species-level								Mycoplasma	4.88595	Invasive
													7	37.2	species-level								Atopobium	5.64899	Invasive
													7	46.4	species-level								Prevotella	15.9761	Invasive
													7	29	species-level								Dialister	10.0777	Invasive
													7	53.8	species-level								Enterococcus	4.51727	Invasive
													7	49.2	species-level								Parvimonas	10.5525	Invasive
													7	63	species-level								Alloprevotella	13.3493	Invasive
													7	80.4	species-level								Fusobacterium	10.3727	Invasive
													7	60.2	species-level								Anaeroglobus	8.56147	Invasive
													7	55.6	species-level								Mycoplasma	11.6504	Invasive
													7	66.6	species-level								Atopobium	8.82039	Invasive
													7	52.8	species-level								Prevotella	9.88072	Non-invasive
													7	45.6	species-level								Dialister	5.89771	Non-invasive
													7	42.8	species-level								Enterococcus	11.1152	Non-invasive
													7	76.8	species-level								Parvimonas	6.81486	Non-invasive
													7	63	species-level								Alloprevotella	5.94809	Non-invasive
													7	35.4	species-level								Fusobacterium	7.72405	Non-invasive
													7	40	species-level								Anaeroglobus	6.29578	Non-invasive
													7	58.4	species-level								Mycoplasma	5.89771	Non-invasive
													7	63	species-level								Atopobium	6.16017	Non-invasive
													7	51	species-level								Prevotella	24.4837	Invasive
													7	58.4	species-level								Dialister	16.5588	Invasive
													7	53.8	species-level								Enterococcus	4.51727	Invasive
													7	52	species-level								Parvimonas	15.0468	Invasive
													7	47.4	species-level								Alloprevotella	23.675	Invasive
													7	60.2	species-level								Fusobacterium	18.4447	Invasive
													7	69.4	species-level								Anaeroglobus	13.0517	Invasive
													7	60.2	species-level								Mycoplasma	21.0686	Invasive
													7	67.6	species-level								Atopobium	14.7981	Invasive
													7	53.8	species-level								Prevotella	21.4872	Invasive
													7	60.2	species-level								Dialister	13.2748	Invasive
													7	21.6	species-level								Enterococcus	4.51727	Invasive
													7	66.6	species-level								Parvimonas	14.1121	Invasive
													7	36.4	species-level								Alloprevotella	4.51727	Invasive
													7	47.4	species-level								Fusobacterium	14.4642	Invasive
													7	53.8	species-level								Anaeroglobus	4.51727	Invasive
													7	51	species-level								Mycoplasma	4.51727	Invasive
													7	52.8	species-level								Atopobium	16.1669	Invasive
													7	55.6	species-level								Prevotella	11.0228	Invasive
													7	70.4	species-level								Dialister	8.82598	Invasive
													7	63	species-level								Enterococcus	17.8872	Invasive
													7	63	species-level								Parvimonas	8.94585	Invasive
													7	53.8	species-level								Alloprevotella	4.51727	Invasive
													7	46.4	species-level								Fusobacterium	9.75256	Invasive
													7	55.6	species-level								Anaeroglobus	4.51727	Invasive
													7	67.6	species-level								Mycoplasma	14.8717	Invasive
													7	83.2	species-level								Atopobium	8.68523	Invasive
													7	46.4	species-level								Prevotella	16.4852	Invasive
													7	39	species-level								Dialister	8.78881	Invasive
													7	54.6	species-level								Enterococcus	10.7365	Invasive
													7	30.8	species-level								Parvimonas	8.67577	Invasive
													7	38.2	species-level								Alloprevotella	10.1234	Invasive
													7	51	species-level								Fusobacterium	9.71606	Invasive
													7	54.8	species-level								Anaeroglobus	8.71524	Invasive
													7	61.2	species-level								Mycoplasma	10.1777	Invasive
													7	53.8	species-level								Atopobium	9.93084	Invasive
													7	63	species-level								Prevotella	4.51727	Invasive
													7	58.4	species-level								Dialister	4.51727	Invasive
													7	60.2	species-level								Enterococcus	10.7864	Invasive
													7	69.4	species-level								Parvimonas	4.51727	Invasive
													7	60.2	species-level								Alloprevotella	4.51727	Invasive
													7	60.2	species-level								Fusobacterium	4.51727	Invasive
													7	56.6	species-level								Anaeroglobus	4.51727	Invasive
													7	63	species-level								Mycoplasma	4.51727	Invasive
													7	46.4	species-level								Atopobium	4.51727	Invasive
													7	48.2	species-level								Prevotella	4.51727	Invasive
													7	32.6	species-level								Dialister	4.51727	Invasive
													7	69.4	species-level								Enterococcus	10.8791	Invasive
													7	48.2	species-level								Parvimonas	4.51727	Invasive
													7	63	species-level								Alloprevotella	4.51727	Invasive
													7	32.6	species-level								Fusobacterium	4.51727	Invasive
													7	19.8	species-level								Anaeroglobus	4.51727	Invasive
													7	53.8	species-level								Mycoplasma	4.51727	Invasive
													7	58.4	species-level								Atopobium	4.51727	Invasive
													7	47.4	species-level								Prevotella	4.51727	Invasive
													7	40.8	species-level								Dialister	4.51727	Invasive
													7	46.4	species-level								Enterococcus	13.1791	Invasive
													7	52.8	species-level								Parvimonas	4.51727	Invasive
													7	54.6	species-level								Alloprevotella	4.51727	Invasive
													7	30.8	species-level								Fusobacterium	4.51727	Invasive
													7	68.4	species-level								Anaeroglobus	4.51727	Invasive
													7	53.8	species-level								Mycoplasma	4.51727	Invasive
													7	29	species-level								Atopobium	4.51727	Invasive
													7	44.6	species-level								Prevotella	4.51727	Invasive
													7	34.4	species-level								Dialister	4.51727	Invasive
													7	83.2	species-level								Enterococcus	13.9903	Invasive
													7	46.4	species-level								Parvimonas	4.51727	Invasive
													7	51	species-level								Alloprevotella	4.51727	Invasive
													7	41.8	species-level								Fusobacterium	4.51727	Invasive
													7	53.8	species-level								Anaeroglobus	4.51727	Invasive
													1	1.12508	strain-level								Mycoplasma	4.51727	Invasive
													1	1.22268	strain-level								Atopobium	4.51727	Invasive
													1	1.18588	strain-level								Prevotella	4.51727	Invasive
													1	1.12924	strain-level								Dialister	4.51727	Invasive
													1	1.2902	strain-level								Enterococcus	15.5942	Invasive
													1	1.12904	strain-level								Parvimonas	4.51727	Invasive
													1	1.1426	strain-level								Alloprevotella	4.51727	Invasive
													1	1.17012	strain-level								Fusobacterium	4.51727	Invasive
													1	1.14028	strain-level								Anaeroglobus	4.51727	Invasive
													1	1.29764	strain-level								Mycoplasma	4.51727	Invasive
													1	1.19152	strain-level								Atopobium	4.51727	Invasive
													1	1.12968	strain-level								Prevotella	4.51727	Non-invasive
													1	1.15148	strain-level								Dialister	4.51727	Non-invasive
													1	1.10644	strain-level								Enterococcus	6.93338	Non-invasive
													1	1.16264	strain-level								Parvimonas	4.51727	Non-invasive
													1	1.14048	strain-level								Alloprevotella	4.51727	Non-invasive
													1	1.14412	strain-level								Fusobacterium	4.51727	Non-invasive
													1	1.3042	strain-level								Anaeroglobus	4.51727	Non-invasive
													1	1.116	strain-level								Mycoplasma	5.8053	Non-invasive
													1	1.25852	strain-level								Atopobium	4.51727	Non-invasive
													1	1.15468	strain-level								Prevotella	4.51727	Invasive
													1	1.17804	strain-level								Dialister	4.51727	Invasive
													1	1.15912	strain-level								Enterococcus	12.1099	Invasive
													1	1.2846	strain-level								Parvimonas	6.18944	Invasive
													1	1.2776	strain-level								Alloprevotella	4.51727	Invasive
													1	1.27988	strain-level								Fusobacterium	4.51727	Invasive
													1	1.16092	strain-level								Anaeroglobus	4.51727	Invasive
													1	1.11728	strain-level								Mycoplasma	13.3499	Invasive
													1	1.19968	strain-level								Atopobium	4.51727	Invasive
													1	1.25528	strain-level								Prevotella	4.51727	Invasive
													1	1.27176	strain-level								Dialister	4.51727	Invasive
													1	1.25428	strain-level								Enterococcus	11.3237	Invasive
													1	1.09832	strain-level								Parvimonas	4.51727	Invasive
													1	1.192	strain-level								Alloprevotella	4.51727	Invasive
													1	1.12804	strain-level								Fusobacterium	4.51727	Invasive
													1	1.13816	strain-level								Anaeroglobus	4.51727	Invasive
													1	1.1404	strain-level								Mycoplasma	11.2067	Invasive
													1	1.17176	strain-level								Atopobium	4.51727	Invasive
													1	1.18516	strain-level								Prevotella	4.51727	Non-invasive
													1	1.18616	strain-level								Dialister	4.51727	Non-invasive
													1	1.16044	strain-level								Enterococcus	4.51727	Non-invasive
													1	1.13252	strain-level								Parvimonas	4.51727	Non-invasive
													1	1.13476	strain-level								Alloprevotella	4.51727	Non-invasive
													1	1.14532	strain-level								Fusobacterium	4.51727	Non-invasive
													1	1.13468	strain-level								Anaeroglobus	4.51727	Non-invasive
													1	1.2816	strain-level								Mycoplasma	8.63395	Non-invasive
													1	1.25312	strain-level								Atopobium	4.51727	Non-invasive
													1	1.21452	strain-level								Prevotella	6.43096	Invasive
													1	1.15156	strain-level								Dialister	4.51727	Invasive
													1	1.18056	strain-level								Enterococcus	8.55641	Invasive
													1	1.13572	strain-level								Parvimonas	4.51727	Invasive
													1	1.17476	strain-level								Alloprevotella	4.51727	Invasive
													1	1.3184	strain-level								Fusobacterium	4.51727	Invasive
													1	1.18256	strain-level								Anaeroglobus	4.51727	Invasive
													1	1.13908	strain-level								Mycoplasma	4.51727	Invasive
													1	1.16868	strain-level								Atopobium	4.51727	Invasive
													1	1.17988	strain-level								Prevotella	15.9161	Non-invasive
													1	1.16436	strain-level								Dialister	11.5699	Non-invasive
													1	1.24304	strain-level								Enterococcus	9.49075	Non-invasive
													1	1.1216	strain-level								Parvimonas	4.51727	Non-invasive
													1	1.28436	strain-level								Alloprevotella	13.2502	Non-invasive
													1	1.16096	strain-level								Fusobacterium	13.1635	Non-invasive
													1	1.26688	strain-level								Anaeroglobus	4.51727	Non-invasive
													1	1.1468	strain-level								Mycoplasma	12.0736	Non-invasive
													1	1.15856	strain-level								Atopobium	4.51727	Non-invasive
													1	1.1572	strain-level								Prevotella	12.9661	Invasive
													1	1.15612	strain-level								Dialister	8.13888	Invasive
													1	1.09884	strain-level								Enterococcus	4.51727	Invasive
													1	1.17988	strain-level								Parvimonas	8.68153	Invasive
													1	1.38564	strain-level								Alloprevotella	5.90112	Invasive
													1	1.15396	strain-level								Fusobacterium	7.44203	Invasive
													1	1.16596	strain-level								Anaeroglobus	4.51727	Invasive
													1	1.29996	strain-level								Mycoplasma	11.6778	Invasive
													1	1.1914	strain-level								Atopobium	7.91318	Invasive
													1	1.14904	strain-level								Prevotella	5.56536	Invasive
													1	1.26244	strain-level								Dialister	4.51727	Invasive
													1	1.19708	strain-level								Enterococcus	4.51727	Invasive
													1	1.19044	strain-level								Parvimonas	6.72873	Invasive
													1	1.28088	strain-level								Alloprevotella	6.16501	Invasive
													1	1.16408	strain-level								Fusobacterium	6.16501	Invasive
													1	1.17048	strain-level								Anaeroglobus	4.51727	Invasive
													1	1.1448	strain-level								Mycoplasma	11.4157	Invasive
													1	1.27848	strain-level								Atopobium	4.51727	Invasive
													1	1.15332	strain-level								Prevotella	10.5061	Non-invasive
													1	1.14584	strain-level								Dialister	9.41804	Non-invasive
													1	1.15504	strain-level								Enterococcus	4.51727	Non-invasive
													1	1.17208	strain-level								Parvimonas	4.51727	Non-invasive
													1	1.19152	strain-level								Alloprevotella	4.51727	Non-invasive
													1	1.15996	strain-level								Fusobacterium	4.51727	Non-invasive
													1	1.1792	strain-level								Anaeroglobus	4.51727	Non-invasive
													1	1.1202	strain-level								Mycoplasma	4.51727	Non-invasive
													1	1.13444	strain-level								Atopobium	4.51727	Non-invasive
													1	1.1938	strain-level								Prevotella	11.4363	Non-invasive
													1	1.30528	strain-level								Dialister	10.4769	Non-invasive
													1	1.15712	strain-level								Enterococcus	7.36457	Non-invasive
													1	1.15148	strain-level								Parvimonas	7.64131	Non-invasive
													1	1.1186	strain-level								Alloprevotella	8.05727	Non-invasive
													1	1.14692	strain-level								Fusobacterium	9.26796	Non-invasive
													1	1.26972	strain-level								Anaeroglobus	4.51727	Non-invasive
													1	1.12864	strain-level								Mycoplasma	4.51727	Non-invasive
													2	1.14992	strain-level								Atopobium	4.51727	Non-invasive
													2	1.2152	strain-level								Prevotella	8.41916	Invasive
													2	1.14188	strain-level								Dialister	4.51727	Invasive
													2	1.15168	strain-level								Enterococcus	4.51727	Invasive
													2	1.15188	strain-level								Parvimonas	4.51727	Invasive
													2	1.13428	strain-level								Alloprevotella	4.51727	Invasive
													2	1.13212	strain-level								Fusobacterium	4.51727	Invasive
													2	1.16824	strain-level								Anaeroglobus	7.18831	Invasive
													2	1.17252	strain-level								Mycoplasma	6.83539	Invasive
													2	1.18416	strain-level								Atopobium	7.18831	Invasive
													2	1.24464	strain-level								Prevotella	4.51727	Invasive
													2	1.13064	strain-level								Dialister	4.51727	Invasive
													2	1.13156	strain-level								Enterococcus	4.51727	Invasive
													2	1.18868	strain-level								Parvimonas	4.51727	Invasive
													2	1.24048	strain-level								Alloprevotella	4.51727	Invasive
													2	1.20336	strain-level								Fusobacterium	4.51727	Invasive
													2	1.20844	strain-level								Anaeroglobus	4.51727	Invasive
													2	1.18456	strain-level								Mycoplasma	4.51727	Invasive
													2	1.14464	strain-level								Atopobium	4.51727	Invasive
													2	1.167	strain-level								Prevotella	8.10358	Non-invasive
													2	1.18128	strain-level								Dialister	7.76261	Non-invasive
													2	1.24952	strain-level								Enterococcus	4.51727	Non-invasive
													2	1.12228	strain-level								Parvimonas	5.83292	Non-invasive
													2	1.15364	strain-level								Alloprevotella	4.51727	Non-invasive
													2	1.12504	strain-level								Fusobacterium	4.51727	Non-invasive
													2	1.15536	strain-level								Anaeroglobus	4.51727	Non-invasive
													2	1.13964	strain-level								Mycoplasma	4.51727	Non-invasive
													2	1.13408	strain-level								Atopobium	4.51727	Non-invasive
													2	1.16104	strain-level								Prevotella	4.51727	Non-invasive
													2	1.23268	strain-level								Dialister	4.51727	Non-invasive
													2	1.11428	strain-level								Enterococcus	4.51727	Non-invasive
													2	1.21556	strain-level								Parvimonas	4.51727	Non-invasive
													2	1.1536	strain-level								Alloprevotella	4.51727	Non-invasive
													2	1.12108	strain-level								Fusobacterium	4.51727	Non-invasive
													2	1.13608	strain-level								Anaeroglobus	4.51727	Non-invasive
													2	1.16532	strain-level								Mycoplasma	4.51727	Non-invasive
													2	1.22176	strain-level								Atopobium	4.51727	Non-invasive
													2	1.15652	strain-level
													2	1.2028	strain-level
													2	1.21364	strain-level
													2	1.12676	strain-level
													2	1.13036	strain-level
													2	1.12404	strain-level
													2	1.19532	strain-level
													2	1.18372	strain-level
													2	1.216	strain-level
													2	1.18604	strain-level
													2	1.1456	strain-level
													2	1.17752	strain-level
													2	1.12996	strain-level
													2	1.11508	strain-level
													2	1.15308	strain-level
													2	1.19164	strain-level
													2	1.2142	strain-level
													2	1.19236	strain-level
													2	1.15312	strain-level
													2	1.12828	strain-level
													2	1.27684	strain-level
													2	1.23708	strain-level
													2	1.11332	strain-level
													2	1.14132	strain-level
													2	1.25136	strain-level
													2	1.139	strain-level
													2	1.129	strain-level
													2	1.24296	strain-level
													2	1.1352	strain-level
													2	1.17584	strain-level
													2	1.13048	strain-level
													2	1.15688	strain-level
													2	1.12808	strain-level
													2	1.19132	strain-level
													2	1.18516	strain-level
													2	1.21088	strain-level
													2	1.25188	strain-level
													2	1.13284	strain-level
													2	1.132	strain-level
													2	1.2322	strain-level
													2	1.13036	strain-level
													2	1.17436	strain-level
													2	1.1656	strain-level
													2	1.1468	strain-level
													2	1.15816	strain-level
													2	1.17148	strain-level
													2	1.26036	strain-level
													2	1.25316	strain-level
													2	1.2302	strain-level
													2	1.18036	strain-level
													2	1.14012	strain-level
													2	1.20724	strain-level
													2	1.13708	strain-level
													2	1.12072	strain-level
													2	1.16784	strain-level
													2	1.22176	strain-level
													2	1.13028	strain-level
													2	1.14048	strain-level
													2	1.23576	strain-level
													2	1.15952	strain-level
													2	1.21824	strain-level
													2	1.14212	strain-level
													2	1.14308	strain-level
													3	1.22244	strain-level
													3	1.36464	strain-level
													3	1.33804	strain-level
													3	1.17692	strain-level
													3	1.33804	strain-level
													3	1.2692	strain-level
													3	1.38988	strain-level
													3	1.62848	strain-level
													3	1.27184	strain-level
													3	1.42504	strain-level
													3	1.29844	strain-level
													3	1.17428	strain-level
													3	1.5114	strain-level
													3	1.1784	strain-level
													3	1.42176	strain-level
													3	1.38364	strain-level
													3	1.29844	strain-level
													3	1.17692	strain-level
													3	1.36612	strain-level
													3	1.21028	strain-level
													3	1.30288	strain-level
													3	1.2464	strain-level
													3	1.33804	strain-level
													3	1.38808	strain-level
													3	1.33688	strain-level
													3	1.26476	strain-level
													3	1.42768	strain-level
													3	1.33424	strain-level
													3	1.33804	strain-level
													3	1.48944	strain-level
													3	1.32768	strain-level
													3	1.30352	strain-level
													3	1.38988	strain-level
													3	1.25052	strain-level
													3	1.3336	strain-level
													3	1.29844	strain-level
													3	1.4206	strain-level
													3	1.29664	strain-level
													3	1.17248	strain-level
													3	1.29664	strain-level
													3	1.23624	strain-level
													3	1.36284	strain-level
													3	1.4188	strain-level
													3	1.14588	strain-level
													3	1.23984	strain-level
													3	1.17512	strain-level
													3	1.26656	strain-level
													3	1.24132	strain-level
													3	1.451	strain-level
													3	1.21452	strain-level
													3	1.29908	strain-level
													3	1.45364	strain-level
													3	1.21092	strain-level
													3	1.34132	strain-level
													3	1.2958	strain-level
													3	1.1802	strain-level
													3	1.24132	strain-level
													3	1.3354	strain-level
													3	1.31016	strain-level
													3	1.24396	strain-level
													3	1.38628	strain-level
													3	1.184	strain-level
													3	1.41996	strain-level
													3	1.18464	strain-level
													3	1.36792	strain-level
													3	1.30436	strain-level
													3	1.36136	strain-level
													3	1.294	strain-level
													3	1.36136	strain-level
													3	1.30108	strain-level
													3	1.38988	strain-level
													3	1.42176	strain-level
													3	1.4244	strain-level
													3	1.2922	strain-level
													3	1.29992	strain-level
													3	1.2088	strain-level
													3	1.24576	strain-level
													3	1.32916	strain-level
													3	1.21092	strain-level
													3	1.14768	strain-level
													3	1.18136	strain-level
													3	1.2976	strain-level
													3	1.36464	strain-level
													3	1.18284	strain-level
													3	1.42176	strain-level
													3	1.50876	strain-level
													3	1.24904	strain-level
													3	1.33868	strain-level
													3	1.41912	strain-level
													3	1.38364	strain-level
													3	1.5758	strain-level
													3	1.2106	strain-level
													3	1.41732	strain-level
													3	1.32768	strain-level
													3	1.30352	strain-level
													3	1.24724	strain-level
													3	1.271	strain-level
													3	1.2464	strain-level
													3	1.21124	strain-level
													3	1.54212	strain-level
													4	1.16876	strain-level
													4	1.19628	strain-level
													4	1.23672	strain-level
													4	1.30552	strain-level
													4	1.24596	strain-level
													4	1.14192	strain-level
													4	1.1924	strain-level
													4	1.23836	strain-level
													4	1.16052	strain-level
													4	1.11728	strain-level
													4	1.2378	strain-level
													4	1.15496	strain-level
													4	1.21908	strain-level
													4	1.23896	strain-level
													4	1.1624	strain-level
													4	1.18396	strain-level
													4	1.06972	strain-level
													4	1.22	strain-level
													4	1.1174	strain-level
													4	1.19676	strain-level
													4	1.2672	strain-level
													4	1.15732	strain-level
													4	1.20136	strain-level
													4	1.22852	strain-level
													4	1.1708	strain-level
													4	1.1878	strain-level
													4	1.26688	strain-level
													4	1.21564	strain-level
													4	1.22556	strain-level
													4	1.254	strain-level
													4	1.18988	strain-level
													4	1.25124	strain-level
													4	1.20568	strain-level
													4	1.24196	strain-level
													4	1.27468	strain-level
													4	1.04328	strain-level
													4	1.24336	strain-level
													4	1.23684	strain-level
													4	1.22364	strain-level
													4	1.22516	strain-level
													4	1.22828	strain-level
													4	1.18052	strain-level
													4	1.2106	strain-level
													4	1.19712	strain-level
													4	1.17312	strain-level
													4	1.23228	strain-level
													4	1.16356	strain-level
													4	1.1956	strain-level
													4	1.08868	strain-level
													4	1.18932	strain-level
													4	1.27844	strain-level
													4	1.29904	strain-level
													4	1.10908	strain-level
													4	1.22664	strain-level
													4	1.16524	strain-level
													4	1.20556	strain-level
													4	1.21632	strain-level
													4	1.19108	strain-level
													4	1.16108	strain-level
													4	1.13536	strain-level
													4	1.1328	strain-level
													4	1.29984	strain-level
													4	1.21288	strain-level
													4	1.15156	strain-level
													4	1.26124	strain-level
													4	1.19908	strain-level
													4	1.19216	strain-level
													4	1.20344	strain-level
													4	1.16516	strain-level
													4	1.1848	strain-level
													4	1.11928	strain-level
													4	1.12472	strain-level
													4	1.172	strain-level
													4	1.12924	strain-level
													4	1.25748	strain-level
													4	1.21612	strain-level
													4	1.19452	strain-level
													4	1.18276	strain-level
													4	1.26312	strain-level
													4	1.24036	strain-level
													4	1.18812	strain-level
													4	1.08684	strain-level
													4	1.23212	strain-level
													4	1.14144	strain-level
													4	1.12932	strain-level
													4	1.24928	strain-level
													4	1.20508	strain-level
													4	1.314	strain-level
													4	1.14544	strain-level
													4	1.2418	strain-level
													4	1.23016	strain-level
													4	1.17484	strain-level
													4	1.15732	strain-level
													4	1.24836	strain-level
													4	1.13024	strain-level
													4	1.19364	strain-level
													4	1.13176	strain-level
													4	1.18892	strain-level
													4	1.18896	strain-level
													4	1.19468	strain-level
													5	1.13072	strain-level
													5	1.27828	strain-level
													5	1.28532	strain-level
													5	1.20088	strain-level
													5	1.26912	strain-level
													5	1.258	strain-level
													5	1.2374	strain-level
													5	1.21388	strain-level
													5	1.13852	strain-level
													5	1.18388	strain-level
													5	1.17276	strain-level
													5	1.22572	strain-level
													5	1.32028	strain-level
													5	1.11476	strain-level
													5	1.17252	strain-level
													5	1.306	strain-level
													5	1.153	strain-level
													5	1.24224	strain-level
													5	1.14736	strain-level
													5	1.15488	strain-level
													5	1.13368	strain-level
													5	1.33564	strain-level
													5	1.25508	strain-level
													5	1.2188	strain-level
													5	1.1396	strain-level
													5	1.20704	strain-level
													5	1.21228	strain-level
													5	1.23276	strain-level
													5	1.25572	strain-level
													5	1.1262	strain-level
													5	1.22084	strain-level
													5	1.1656	strain-level
													5	1.23188	strain-level
													5	1.18252	strain-level
													5	1.23544	strain-level
													5	1.3242	strain-level
													5	1.29684	strain-level
													5	1.20316	strain-level
													5	1.2756	strain-level
													5	1.21136	strain-level
													5	1.1902	strain-level
													5	1.164	strain-level
													5	1.1096	strain-level
													5	1.23	strain-level
													5	1.16796	strain-level
													5	1.26708	strain-level
													5	1.21104	strain-level
													5	1.1986	strain-level
													5	1.149	strain-level
													5	1.17276	strain-level
													5	1.20124	strain-level
													5	1.13292	strain-level
													5	1.13364	strain-level
													5	1.1516	strain-level
													5	1.22344	strain-level
													5	1.14484	strain-level
													5	1.17964	strain-level
													5	1.18816	strain-level
													5	1.19696	strain-level
													5	1.14252	strain-level
													5	1.13648	strain-level
													5	1.21592	strain-level
													5	1.20976	strain-level
													5	1.30336	strain-level
													5	1.21796	strain-level
													5	1.11508	strain-level
													5	1.17024	strain-level
													5	1.1734	strain-level
													5	1.15872	strain-level
													5	1.26848	strain-level
													5	1.18904	strain-level
													5	1.182	strain-level
													5	1.1816	strain-level
													5	1.2348	strain-level
													5	1.18224	strain-level
													5	1.23872	strain-level
													5	1.12424	strain-level
													5	1.17276	strain-level
													5	1.29584	strain-level
													5	1.15912	strain-level
													5	1.14964	strain-level
													5	1.29652	strain-level
													5	1.103	strain-level
													5	1.19824	strain-level
													5	1.20252	strain-level
													5	1.2048	strain-level
													5	1.13396	strain-level
													5	1.14876	strain-level
													5	1.23448	strain-level
													5	1.1768	strain-level
													5	1.12676	strain-level
													5	1.175	strain-level
													5	1.17544	strain-level
													5	1.23276	strain-level
													5	1.17088	strain-level
													5	1.20416	strain-level
													5	1.0936	strain-level
													5	1.13656	strain-level
													5	1.22116	strain-level
													5	1.19736	strain-level
													6	1.27816	strain-level
													6	1.2556	strain-level
													6	1.23732	strain-level
													6	1.33912	strain-level
													6	1.32312	strain-level
													6	1.40668	strain-level
													6	1.43548	strain-level
													6	1.33104	strain-level
													6	1.22708	strain-level
													6	1.22772	strain-level
													6	1.28288	strain-level
													6	1.2906	strain-level
													6	1.3246	strain-level
													6	1.35272	strain-level
													6	1.2902	strain-level
													6	1.25484	strain-level
													6	1.3476	strain-level
													6	1.2516	strain-level
													6	1.3518	strain-level
													6	1.32184	strain-level
													6	1.28436	strain-level
													6	1.273	strain-level
													6	1.3086	strain-level
													6	1.24828	strain-level
													6	1.23152	strain-level
													6	1.32456	strain-level
													6	1.28636	strain-level
													6	1.30928	strain-level
													6	1.27488	strain-level
													6	1.27012	strain-level
													6	1.36016	strain-level
													6	1.30652	strain-level
													6	1.36124	strain-level
													6	1.3218	strain-level
													6	1.26132	strain-level
													6	1.31964	strain-level
													6	1.43556	strain-level
													6	1.31436	strain-level
													6	1.3144	strain-level
													6	1.41632	strain-level
													6	1.41832	strain-level
													6	1.41172	strain-level
													6	1.34392	strain-level
													6	1.34556	strain-level
													6	1.29008	strain-level
													6	1.2186	strain-level
													6	1.31624	strain-level
													6	1.31832	strain-level
													6	1.39856	strain-level
													6	1.30068	strain-level
													6	1.29608	strain-level
													6	1.2938	strain-level
													6	1.35452	strain-level
													6	1.33328	strain-level
													6	1.33556	strain-level
													6	1.26436	strain-level
													6	1.28356	strain-level
													6	1.22836	strain-level
													6	1.32716	strain-level
													6	1.25988	strain-level
													6	1.30224	strain-level
													6	1.34808	strain-level
													6	1.29612	strain-level
													6	1.3108	strain-level
													6	1.40884	strain-level
													6	1.3982	strain-level
													6	1.26864	strain-level
													6	1.24804	strain-level
													6	1.28916	strain-level
													6	1.31072	strain-level
													6	1.31692	strain-level
													6	1.35724	strain-level
													6	1.3824	strain-level
													6	1.2916	strain-level
													6	1.36644	strain-level
													6	1.2422	strain-level
													6	1.41564	strain-level
													6	1.31544	strain-level
													6	1.28324	strain-level
													6	1.25192	strain-level
													6	1.36124	strain-level
													6	1.38124	strain-level
													6	1.29172	strain-level
													6	1.31512	strain-level
													6	1.2902	strain-level
													6	1.34696	strain-level
													6	1.26152	strain-level
													6	1.333	strain-level
													6	1.26844	strain-level
													6	1.32904	strain-level
													6	1.42104	strain-level
													6	1.25648	strain-level
													6	1.25448	strain-level
													6	1.3898	strain-level
													6	1.43604	strain-level
													6	1.25516	strain-level
													6	1.28676	strain-level
													6	1.34628	strain-level
													6	1.27324	strain-level
													6	1.2712	strain-level
													7	1.24296	strain-level
													7	1.12004	strain-level
													7	1.18928	strain-level
													7	1.08804	strain-level
													7	1.16408	strain-level
													7	1.16408	strain-level
													7	1.20812	strain-level
													7	1.18008	strain-level
													7	1.20812	strain-level
													7	1.2114	strain-level
													7	1.14808	strain-level
													7	1.22696	strain-level
													7	1.12288	strain-level
													7	1.13888	strain-level
													7	1.24932	strain-level
													7	1.19892	strain-level
													7	1.3122	strain-level
													7	1.20812	strain-level
													7	1.12004	strain-level
													7	1.19212	strain-level
													7	1.19892	strain-level
													7	1.23332	strain-level
													7	1.18292	strain-level
													7	1.19892	strain-level
													7	1.20812	strain-level
													7	1.22412	strain-level
													7	1.20812	strain-level
													7	1.18292	strain-level
													7	1.25216	strain-level
													7	1.15772	strain-level
													7	1.22412	strain-level
													7	1.25216	strain-level
													7	1.13888	strain-level
													7	1.10404	strain-level
													7	1.13888	strain-level
													7	1.18928	strain-level
													7	1.26816	strain-level
													7	1.20812	strain-level
													7	1.13888	strain-level
													7	1.08804	strain-level
													7	1.25216	strain-level
													7	1.3122	strain-level
													7	1.19212	strain-level
													7	1.26816	strain-level
													7	1.19212	strain-level
													7	1.18292	strain-level
													7	1.19212	strain-level
													7	1.24296	strain-level
													7	1.2618	strain-level
													7	1.11324	strain-level
													7	1.12288	strain-level
													7	1.07204	strain-level
													7	1.12924	strain-level
													7	1.20528	strain-level
													7	1.18292	strain-level
													7	1.26816	strain-level
													7	1.29336	strain-level
													7	1.20812	strain-level
													7	1.25216	strain-level
													7	1.19892	strain-level
													7	1.12288	strain-level
													7	1.22696	strain-level
													7	1.19892	strain-level
													7	1.16692	strain-level
													7	1.3122	strain-level
													7	1.23332	strain-level
													7	1.13208	strain-level
													7	1.14808	strain-level
													7	1.15728	strain-level
													7	1.20176	strain-level
													7	1.13208	strain-level
													7	1.27736	strain-level
													7	1.0692	strain-level
													7	1.0852	strain-level
													7	1.24296	strain-level
													7	1.22412	strain-level
													7	1.17328	strain-level
													7	1.07204	strain-level
													7	1.14808	strain-level
													7	1.12288	strain-level
													7	1.10688	strain-level
													7	1.12924	strain-level
													7	1.14172	strain-level
													7	1.20812	strain-level
													7	1.18008	strain-level
													7	1.12924	strain-level
													7	1.15728	strain-level
													7	1.20176	strain-level
													7	1.14808	strain-level
													7	1.19892	strain-level
													7	1.11324	strain-level
													7	1.19212	strain-level
													7	1.17328	strain-level
													7	1.24296	strain-level
													7	1.13208	strain-level
													7	1.18928	strain-level
													7	1.23332	strain-level
													7	1.24296	strain-level
													7	1.14524	strain-level
													7	1.15728	strain-level

## Sheet: Figure 3
Figure 3a				Figure 3b						Figure 3c							Figure 3d					Figure 3e					Figure 3f
Bacteria_present	Disease	Proportion_cells		Bacteria_present	Cell_type	Proportion_cells	Disease			Cell_type	p-value	Residual	Disease	Bacteria			Cell_type	p-value	Residual			Feature	Cell_type_and_bacteria_presence	Expression			Feature	Cell_type_and_bacteria_presence	Expression
No	control	0.977		No	Alveolar_macrophage	0.0219808	COVID19			Md_macrophage	1	-1.69181	control	Abiotrophia			Alveolar_Macrophage	0.854721	-0.889117			MMP9	C1_active_S100A12_No	0.371904			HLA-DMB	Macrophage_CCL2_No	-0.167608
Yes	control	0.0234		Yes	Alveolar_macrophage	0.0279617	COVID19			Monocyte	0.769157	2.43042	control	Abiotrophia			Alveolar_Macrophage_CSF1R	0.240129	-1.78022			CD24	C1_active_S100A12_No	-0.29637			HLA-DPB1	Macrophage_CCL2_No	-0.248736
No	COVID19	0.96		No	AT2	0.00683018	COVID19			Neutrophil	1	-0.359606	control	Abiotrophia			Macrophage_CCL18	0.00029	-4.0363			CAMP	C1_active_S100A12_No	-0.0831232			HLA-DQB1	Macrophage_CCL2_No	-0.489711
Yes	COVID19	0.0405		Yes	AT2	0.00147167	COVID19			Md_macrophage	1	-0.293387	control	Actinomyces			Macrophage_CCL2	5.38e-10	6.62964			LYZ	C1_active_S100A12_No	-0.544444			HLA-DQA1	Macrophage_CCL2_No	-0.555251
				No	B_cell	0.0133188	COVID19			Monocyte	1	0.929099	control	Actinomyces			Macrophage_MT1G	1	-0.427013			MMP8	C1_active_S100A12_No	-0.321298			HLA-DRB1	Macrophage_CCL2_No	-0.472967
				Yes	B_cell	0.00367918	COVID19			Neutrophil	1	-0.624232	control	Actinomyces			Macrophage_RGS1	5.06e-05	-4.51534			OLFM4	C1_active_S100A12_No	-0.32029			HLA-DRA	Macrophage_CCL2_No	-0.419684
				No	Basal	0.0129463	COVID19			Md_macrophage	0	-7.28367	control	Bifidobacterium			Monocyte_FCN1	0.526921	1.28843			RETN	C1_active_S100A12_No	-0.306998			HLA-B	Macrophage_CCL2_No	-0.710257
				Yes	Basal	0.00294334	COVID19			Monocyte	0	6.64454	control	Bifidobacterium			Monocyte_IL1B	0.000357	3.91788			LCN2	C1_active_S100A12_No	-0.453033			HLA-A	Macrophage_CCL2_No	-0.678755
				No	CD4_Tcell	0.0674946	COVID19			Neutrophil	0.376694	2.67891	control	Bifidobacterium			Neutrophils_C1_active_S100A12	7.19e-06	4.81978			PGLYRP1	C1_active_S100A12_No	0.0170246			CHI3L1	Macrophage_CCL2_No	-0.326026
				Yes	CD4_Tcell	0.0242826	COVID19			Md_macrophage	0.182907	2.91242	control	Campylobacter			Neutrophils_C2_active_TNF	0.990145	0.682263			LTF	C1_active_S100A12_No	-0.293391			GPNMB	Macrophage_CCL2_No	-0.279739
				No	CD8_Tcell	0.0442099	COVID19			Monocyte	1	-2.02733	control	Campylobacter			Neutrophils_C3_active_LCN2	0.15329	-1.99551			FABP5	C1_active_S100A12_No	-0.547399			CCL22	Macrophage_CCL2_No	-0.36976
				Yes	CD8_Tcell	0.0147167	COVID19			Neutrophil	1	-1.76798	control	Campylobacter			Neutrophils_C4_resting	1.23e-09	-6.43608			APOE	C1_active_S100A12_No	-0.412202			AXL	Macrophage_CCL2_No	-0.995249
				No	cDC	0.00757529	COVID19			Md_macrophage	9e-06	-5.221	control	Escherichia			Neutrophils_C5_M-like	0.894951	0.91922			SPP1	C1_active_S100A12_No	-0.574671			MERTK	Macrophage_CCL2_No	0.166926
				Yes	cDC	0.00588668	COVID19			Monocyte	0.037383	3.37693	control	Escherichia								APOC1	C1_active_S100A12_No	-0.571328			F13A1	Macrophage_CCL2_No	0.75797
				No	Ciliated	0.122074	COVID19			Neutrophil	0.028137	3.45431	control	Escherichia								HLA-DPA1	C1_active_S100A12_No	-0.440024			PLD4	Macrophage_CCL2_No	-0.416457
				Yes	Ciliated	0.0515085	COVID19			Md_macrophage	1	0.592385	control	Haemophilus								CCL2	C1_active_S100A12_No	-0.474898			STAB1	Macrophage_CCL2_No	0.0137388
				No	hillock	0.0521577	COVID19			Monocyte	1	-0.412358	control	Haemophilus								CTSB	C1_active_S100A12_No	-0.589817			FOLR2	Macrophage_CCL2_No	-0.0605513
				Yes	hillock	0.00220751	COVID19			Neutrophil	1	-0.359606	control	Haemophilus								CTSL	C1_active_S100A12_No	-0.667528			IL10	Macrophage_CCL2_No	-0.104797
				No	infla	0.0107731	COVID19			Md_macrophage	0	7.21647	control	Megasphaera								HLA-DRB1	C1_active_S100A12_No	-0.770145			CCL18	Macrophage_CCL2_No	-0.678053
				Yes	infla	0.00147167	COVID19			Monocyte	8.1e-05	-4.80062	control	Megasphaera								S100A10	C1_active_S100A12_No	-0.522565			CCL13	Macrophage_CCL2_No	-0.340236
				No	Mast_cell	0.000931388	COVID19			Neutrophil	0.000189	-4.6273	control	Megasphaera								NBN	C1_active_S100A12_No	-0.10309			MSR1	Macrophage_CCL2_No	-0.501782
				Yes	Mast_cell	0	COVID19			Md_macrophage	1	0.592385	control	Mycoplasma								CCL4L2	C1_active_S100A12_No	-0.4613			MRC1	Macrophage_CCL2_No	-0.0144274
				No	Md_macrophage	0.134989	COVID19			Monocyte	1	-0.412358	control	Mycoplasma								PLAU	C1_active_S100A12_No	-0.536748			CD163	Macrophage_CCL2_No	-0.144333
				Yes	Md_macrophage	0.282561	COVID19			Neutrophil	1	-0.359606	control	Mycoplasma								C15orf48	C1_active_S100A12_No	-1.18624			SOCS3	Macrophage_CCL2_No	-0.143561
				No	Monocyte	0.123285	COVID19			Md_macrophage	1	0.592385	control	Porphyromonadaceae_unclassified								PI3	C1_active_S100A12_No	-0.655092			CXCL10	Macrophage_CCL2_No	0.189795
				Yes	Monocyte	0.163355	COVID19			Monocyte	1	-0.412358	control	Porphyromonadaceae_unclassified								CCL3	C1_active_S100A12_No	-1.02558			CXCL9	Macrophage_CCL2_No	0.29258
				No	Neutrophil	0.246414	COVID19			Neutrophil	1	-0.359606	control	Porphyromonadaceae_unclassified								NFKBIA	C1_active_S100A12_No	0.0271437			CXCL2	Macrophage_CCL2_No	-0.336904
				Yes	Neutrophil	0.38337	COVID19			Md_macrophage	1	-1.56695	control	Porphyromonas								IL1RN	C1_active_S100A12_No	0.403267			TNF	Macrophage_CCL2_No	-0.575605
				No	NK	0.0129773	COVID19			Monocyte	1	0.850401	control	Porphyromonas								TNFAIP6	C1_active_S100A12_No	-0.089158			CCL7	Macrophage_CCL2_No	0.492795
				Yes	NK	0.00294334	COVID19			Neutrophil	1	1.21725	control	Porphyromonas								CCL4	C1_active_S100A12_No	-0.899825			CCL4	Macrophage_CCL2_No	-0.369747
				No	pDC	0.00217324	COVID19			Md_macrophage	1	1.52261	control	Prevotella								PLPP3	C1_active_S100A12_No	-0.671156			CCL3	Macrophage_CCL2_No	-0.187462
				Yes	pDC	0.00367918	COVID19			Monocyte	1	-0.707752	control	Prevotella								PLIN2	C1_active_S100A12_No	-0.847242			CCL2	Macrophage_CCL2_No	0.886407
				No	Plasma_cell	0.0399876	COVID19			Neutrophil	1	-1.31406	control	Prevotella								OTOA	C1_active_S100A12_No	-0.590433			IL6	Macrophage_CCL2_No	-0.484974
				Yes	Plasma_cell	0.00662252	COVID19			Md_macrophage	0.032775	3.41295	control	Prevotellaceae_unclassified								CTSD	C1_active_S100A12_No	-1.12596			IL1B	Macrophage_CCL2_No	-0.367951
				No	Secretory	0.079882	COVID19			Monocyte	0.893179	-2.37575	control	Prevotellaceae_unclassified								IFI30	C1_active_S100A12_No	-0.569678			HLA-DMB	Monocyte_IL1B_No	-0.876262
				Yes	Secretory	0.0213392	COVID19			Neutrophil	1	-2.07182	control	Prevotellaceae_unclassified								ASAH1	C1_active_S100A12_No	-0.696374			HLA-DPB1	Monocyte_IL1B_No	-0.777898
				No	Alveolar_macrophage	0.132211	Control			Md_macrophage	1	1.4591	control	Selenomonas								ATP6V0C	C1_active_S100A12_No	-0.891006			HLA-DQB1	Monocyte_IL1B_No	-0.959839
				Yes	Alveolar_macrophage	0.133511	Control			Monocyte	1	-1.01568	control	Selenomonas								CD63	C1_active_S100A12_No	-0.572317			HLA-DQA1	Monocyte_IL1B_No	-0.873973
				No	AT2	0.0178863	Control			Neutrophil	1	-0.885742	control	Selenomonas								CSTB	C1_active_S100A12_No	-1.07132			HLA-DRB1	Monocyte_IL1B_No	-0.527733
				Yes	AT2	0.00133511	Control			Md_macrophage	0.003043	-4.01414	control	Shigella								LGALS3	C1_active_S100A12_No	-1.33149			HLA-DRA	Monocyte_IL1B_No	-0.4036
				No	B_cell	0.00163184	Control			Monocyte	1	0.563121	control	Shigella								RGS2	C1_active_S100A12_No	1.10548			HLA-B	Monocyte_IL1B_No	-0.477991
				Yes	B_cell	0.00133511	Control			Neutrophil	4.7e-05	4.90631	control	Shigella								PDE4B	C1_active_S100A12_No	1.35093			HLA-A	Monocyte_IL1B_No	-0.401264
				No	Basal	0.00473555	Control			Md_macrophage	1	0.256628	control	Streptococcus								CST7	C1_active_S100A12_No	1.99183			CHI3L1	Monocyte_IL1B_No	-0.599427
				Yes	Basal	0.00801068	Control			Monocyte	1	0.663984	control	Streptococcus								BTG2	C1_active_S100A12_No	0.854426			GPNMB	Monocyte_IL1B_No	-0.94784
				No	CD4_Tcell	0.0185902	Control			Neutrophil	1	-1.08845	control	Streptococcus								FCGR3B	C1_active_S100A12_No	1.0529			CCL22	Monocyte_IL1B_No	-0.24572
				Yes	CD4_Tcell	0.00534045	Control			Md_macrophage	1	-0.778269	control	Treponema								FOS	C1_active_S100A12_No	0.731266			AXL	Monocyte_IL1B_No	-1.17974
				No	CD8_Tcell	0.0163184	Control			Monocyte	1	-0.583806	control	Treponema								S100A12	C1_active_S100A12_No	0.525275			MERTK	Monocyte_IL1B_No	-1.09133
				Yes	CD8_Tcell	0.0160214	Control			Neutrophil	1	1.71828	control	Treponema								GCA	C1_active_S100A12_No	1.20563			F13A1	Monocyte_IL1B_No	-0.295717
				No	cDC	0.00467155	Control			Md_macrophage	1	0.95936	control	Veillonella								MNDA	C1_active_S100A12_No	0.999027			PLD4	Monocyte_IL1B_No	-0.472381
				Yes	cDC	0.00400534	Control			Monocyte	1	-0.204336	control	Veillonella								S100A8	C1_active_S100A12_No	0.644681			STAB1	Monocyte_IL1B_No	-0.464799
				No	Ciliated	0.0998944	Control			Neutrophil	1	-1.09538	control	Veillonella								MMP9	C1_active_S100A12_Yes	0.301256			FOLR2	Monocyte_IL1B_No	-0.372493
				Yes	Ciliated	0.118825	Control			Md_macrophage	1	0.335814	COVID19	Actinomyces								CD24	C1_active_S100A12_Yes	-0.376116			IL10	Monocyte_IL1B_No	1.99716
				No	hillock	0.0507791	Control			Monocyte	1	1.71089	COVID19	Actinomyces								CAMP	C1_active_S100A12_Yes	-0.336705			CCL18	Monocyte_IL1B_No	-0.712507
				Yes	hillock	0.0480641	Control			Neutrophil	1	-1.68402	COVID19	Actinomyces								LYZ	C1_active_S100A12_Yes	-0.430762			CCL13	Monocyte_IL1B_No	-0.322351
				No	infla	0.00892714	Control			Md_macrophage	1	-1.26094	COVID19	Alloprevotella								MMP8	C1_active_S100A12_Yes	-0.344545			MSR1	Monocyte_IL1B_No	-1.10781
				Yes	infla	0.00133511	Control			Monocyte	1	0.248639	COVID19	Alloprevotella								OLFM4	C1_active_S100A12_Yes	-0.338643			MRC1	Monocyte_IL1B_No	-1.2347
				No	Mast_cell	0.00979106	Control			Neutrophil	1	1.00033	COVID19	Alloprevotella								RETN	C1_active_S100A12_Yes	-0.406488			CD163	Monocyte_IL1B_No	-1.463
				Yes	Mast_cell	0.00534045	Control			Md_macrophage	1	-1.292	COVID19	Anaeroglobus								LCN2	C1_active_S100A12_Yes	-0.326704			SOCS3	Monocyte_IL1B_No	1.38259
				No	Md_macrophage	0.438486	Control			Monocyte	1	-0.513743	COVID19	Anaeroglobus								PGLYRP1	C1_active_S100A12_Yes	-0.083891			CXCL10	Monocyte_IL1B_No	1.0963
				Yes	Md_macrophage	0.449933	Control			Neutrophil	1	1.63801	COVID19	Anaeroglobus								LTF	C1_active_S100A12_Yes	-0.320062			CXCL9	Monocyte_IL1B_No	0.746902
				No	Monocyte	0.073209	Control			Md_macrophage	1	-0.719224	COVID19	Campylobacter								FABP5	C1_active_S100A12_Yes	-0.0927971			CXCL2	Monocyte_IL1B_No	1.94035
				Yes	Monocyte	0.0881175	Control			Monocyte	1	-0.495501	COVID19	Campylobacter								APOE	C1_active_S100A12_Yes	-0.554658			TNF	Monocyte_IL1B_No	2.27455
				No	Neutrophil	0.0253416	Control			Neutrophil	1	1.07897	COVID19	Campylobacter								SPP1	C1_active_S100A12_Yes	-0.759869			CCL7	Monocyte_IL1B_No	1.56162
				Yes	Neutrophil	0.0694259	Control			Md_macrophage	1	-1.44037	COVID19	Corynebacterium								APOC1	C1_active_S100A12_Yes	0.0288033			CCL4	Monocyte_IL1B_No	1.89108
				No	NK	0.00252776	Control			Monocyte	1	1.52648	COVID19	Corynebacterium								HLA-DPA1	C1_active_S100A12_Yes	-0.606364			CCL3	Monocyte_IL1B_No	2.06287
				Yes	NK	0.00267023	Control			Neutrophil	1	0.151543	COVID19	Corynebacterium								CCL2	C1_active_S100A12_Yes	-0.609733			CCL2	Monocyte_IL1B_No	1.13143
				No	pDC	0.000895914	Control			Md_macrophage	1	-0.383535	COVID19	Dialister								CTSB	C1_active_S100A12_Yes	-0.773097			IL6	Monocyte_IL1B_No	2.5
				Yes	pDC	0	Control			Monocyte	1	0.267079	COVID19	Dialister								CTSL	C1_active_S100A12_Yes	-0.858859			IL1B	Monocyte_IL1B_No	1.55148
				No	Plasma_cell	0.0031357	Control			Neutrophil	1	0.151543	COVID19	Dialister								HLA-DRB1	C1_active_S100A12_Yes	-0.495113			HLA-DMB	Macrophage_CCL2_Yes	-0.132842
				Yes	Plasma_cell	0.00133511	Control			Md_macrophage	0.000384	-4.38402	COVID19	Enterobacter								S100A10	C1_active_S100A12_Yes	-1.08302			HLA-DPB1	Macrophage_CCL2_Yes	0.169833
				No	Secretory	0.0909673	Control			Monocyte	2.6e-05	5.07204	COVID19	Enterobacter								NBN	C1_active_S100A12_Yes	0.123167			HLA-DQB1	Macrophage_CCL2_Yes	0.535942
				Yes	Secretory	0.0453939	Control			Neutrophil	1	0.121492	COVID19	Enterobacter								CCL4L2	C1_active_S100A12_Yes	-0.835354			HLA-DQA1	Macrophage_CCL2_Yes	0.258668
										Md_macrophage	1	-0.0469917	COVID19	Escherichia								PLAU	C1_active_S100A12_Yes	-0.881712			HLA-DRB1	Macrophage_CCL2_Yes	0.468405
										Monocyte	1	1.03262	COVID19	Escherichia								C15orf48	C1_active_S100A12_Yes	-1.15474			HLA-DRA	Macrophage_CCL2_Yes	0.29444
										Neutrophil	1	-0.779063	COVID19	Escherichia								PI3	C1_active_S100A12_Yes	-0.237352			HLA-B	Macrophage_CCL2_Yes	0.711021
										Md_macrophage	1	0.659137	COVID19	Fusobacterium								CCL3	C1_active_S100A12_Yes	-1.18093			HLA-A	Macrophage_CCL2_Yes	0.255803
										Monocyte	1	-0.650335	COVID19	Fusobacterium								NFKBIA	C1_active_S100A12_Yes	0.458535			CHI3L1	Macrophage_CCL2_Yes	-0.0794274
										Neutrophil	1	-0.107806	COVID19	Fusobacterium								IL1RN	C1_active_S100A12_Yes	0.738887			GPNMB	Macrophage_CCL2_Yes	0.00148774
										Md_macrophage	1	-0.719224	COVID19	Gemella								TNFAIP6	C1_active_S100A12_Yes	0.324626			CCL22	Macrophage_CCL2_Yes	-0.451371
										Monocyte	1	-0.495501	COVID19	Gemella								CCL4	C1_active_S100A12_Yes	-0.535823			AXL	Macrophage_CCL2_Yes	0.323118
										Neutrophil	1	1.07897	COVID19	Gemella								PLPP3	C1_active_S100A12_Yes	-0.633245			MERTK	Macrophage_CCL2_Yes	0.298411
										Md_macrophage	5.39e-06	-5.2368	COVID19	Klebsiella								PLIN2	C1_active_S100A12_Yes	-0.677009			F13A1	Macrophage_CCL2_Yes	0.699788
										Monocyte	3.12e-09	6.57926	COVID19	Klebsiella								OTOA	C1_active_S100A12_Yes	-0.743195			PLD4	Macrophage_CCL2_Yes	-0.191715
										Neutrophil	1	-0.270165	COVID19	Klebsiella								CTSD	C1_active_S100A12_Yes	-1.30947			STAB1	Macrophage_CCL2_Yes	0.499613
										Md_macrophage	1	-1.01759	COVID19	Megasphaera								IFI30	C1_active_S100A12_Yes	-1.37476			FOLR2	Macrophage_CCL2_Yes	-0.310026
										Monocyte	0.281452	2.85791	COVID19	Megasphaera								ASAH1	C1_active_S100A12_Yes	-0.978276			IL10	Macrophage_CCL2_Yes	-0.675097
										Neutrophil	1	-1.31245	COVID19	Megasphaera								ATP6V0C	C1_active_S100A12_Yes	-1.04658			CCL18	Macrophage_CCL2_Yes	-0.0924246
										Md_macrophage	1	1.51299	COVID19	Morococcus								CD63	C1_active_S100A12_Yes	-1.32139			CCL13	Macrophage_CCL2_Yes	0.673199
										Monocyte	1	1.71089	COVID19	Morococcus								CSTB	C1_active_S100A12_Yes	-1.0978			MSR1	Macrophage_CCL2_Yes	0.645415
										Neutrophil	0.334087	-2.80307	COVID19	Morococcus								LGALS3	C1_active_S100A12_Yes	-1.45402			MRC1	Macrophage_CCL2_Yes	0.92406
										Md_macrophage	2.29e-07	5.90774	COVID19	Mycoplasma								RGS2	C1_active_S100A12_Yes	1.6257			CD163	Macrophage_CCL2_Yes	0.137143
										Monocyte	2.98e-06	-5.34524	COVID19	Mycoplasma								PDE4B	C1_active_S100A12_Yes	0.814964			SOCS3	Macrophage_CCL2_Yes	0.176406
										Neutrophil	1	-1.35204	COVID19	Mycoplasma								CST7	C1_active_S100A12_Yes	1.24547			CXCL10	Macrophage_CCL2_Yes	1.34997
										Md_macrophage	1	0.993156	COVID19	Neisseria								BTG2	C1_active_S100A12_Yes	1.35955			CXCL9	Macrophage_CCL2_Yes	-0.667204
										Monocyte	0.0104458	3.60138	COVID19	Neisseria								FCGR3B	C1_active_S100A12_Yes	1.85159			CXCL2	Macrophage_CCL2_Yes	-0.391801
										Neutrophil	0.00891678	-3.81697	COVID19	Neisseria								FOS	C1_active_S100A12_Yes	1.67479			TNF	Macrophage_CCL2_Yes	0.48396
										Md_macrophage	1	-0.0469917	COVID19	Porphyromonadaceae_unclassified								S100A12	C1_active_S100A12_Yes	0.746574			CCL7	Macrophage_CCL2_Yes	0.189018
										Monocyte	0.436657	2.71558	COVID19	Porphyromonadaceae_unclassified								GCA	C1_active_S100A12_Yes	1.08728			CCL4	Macrophage_CCL2_Yes	0.227458
										Neutrophil	1	-2.12158	COVID19	Porphyromonadaceae_unclassified								MNDA	C1_active_S100A12_Yes	1.14165			CCL3	Macrophage_CCL2_Yes	0.197173
										Md_macrophage	1	-0.0721693	COVID19	Porphyromonas								S100A8	C1_active_S100A12_Yes	0.738804			CCL2	Macrophage_CCL2_Yes	0.944909
										Monocyte	1	-0.0756824	COVID19	Porphyromonas								MMP9	C4_resting_No	-0.364535			IL6	Macrophage_CCL2_Yes	-0.403788
										Neutrophil	1	0.128978	COVID19	Porphyromonas								CD24	C4_resting_No	-0.316283			IL1B	Macrophage_CCL2_Yes	0.33051
										Md_macrophage	1	0.342524	COVID19	Prevotella								CAMP	C4_resting_No	-0.455518			HLA-DMB	Monocyte_IL1B_Yes	-1.14489
										Monocyte	0.0280532	-3.52402	COVID19	Prevotella								LYZ	C4_resting_No	-1.04595			HLA-DPB1	Monocyte_IL1B_Yes	0.282472
										Neutrophil	0.426868	2.48554	COVID19	Prevotella								MMP8	C4_resting_No	-0.344137			HLA-DQB1	Monocyte_IL1B_Yes	0.163943
										Md_macrophage	0.116953	-2.91613	COVID19	Prevotellaceae_unclassified								OLFM4	C4_resting_No	-0.338524			HLA-DQA1	Monocyte_IL1B_Yes	0.404226
										Monocyte	0.962036	-2.01668	COVID19	Prevotellaceae_unclassified								RETN	C4_resting_No	-0.296865			HLA-DRB1	Monocyte_IL1B_Yes	-0.0406191
										Neutrophil	0.00078	4.38084	COVID19	Prevotellaceae_unclassified								LCN2	C4_resting_No	-0.465058			HLA-DRA	Monocyte_IL1B_Yes	0.398556
										Md_macrophage	1	0.345802	COVID19	Rothia								PGLYRP1	C4_resting_No	-0.431052			HLA-B	Monocyte_IL1B_Yes	0.864563
										Monocyte	0.000821	4.36966	COVID19	Rothia								LTF	C4_resting_No	-0.298158			HLA-A	Monocyte_IL1B_Yes	1.03658
										Neutrophil	0.00450404	-3.81445	COVID19	Rothia								FABP5	C4_resting_No	-0.444121			CHI3L1	Monocyte_IL1B_Yes	-1.53298
										Md_macrophage	1	0.475669	COVID19	Staphylococcus								APOE	C4_resting_No	-0.340843			GPNMB	Monocyte_IL1B_Yes	-0.574198
										Monocyte	1	1.07843	COVID19	Staphylococcus								SPP1	C4_resting_No	-0.369882			CCL22	Monocyte_IL1B_Yes	-0.451463
										Neutrophil	1	-1.31245	COVID19	Staphylococcus								APOC1	C4_resting_No	-0.586632			AXL	Monocyte_IL1B_Yes	1.17899
										Md_macrophage	1	-0.0270581	COVID19	Veillonella								HLA-DPA1	C4_resting_No	-0.500882			MERTK	Monocyte_IL1B_Yes	-0.643503
										Monocyte	1	-0.858997	COVID19	Veillonella								CCL2	C4_resting_No	-0.162127			F13A1	Monocyte_IL1B_Yes	-0.472534
										Neutrophil	1	0.710953	COVID19	Veillonella								CTSB	C4_resting_No	-0.00888055			PLD4	Monocyte_IL1B_Yes	-0.353664
																						CTSL	C4_resting_No	-0.0623114			STAB1	Monocyte_IL1B_Yes	0.588445
																						HLA-DRB1	C4_resting_No	-0.548164			FOLR2	Monocyte_IL1B_Yes	-1.10293
																						S100A10	C4_resting_No	0.208755			IL10	Monocyte_IL1B_Yes	1.42017
																						NBN	C4_resting_No	-0.339964			CCL18	Monocyte_IL1B_Yes	-0.2718
																						CCL4L2	C4_resting_No	0.488218			CCL13	Monocyte_IL1B_Yes	-0.703556
																						PLAU	C4_resting_No	0.570007			MSR1	Monocyte_IL1B_Yes	-0.0612321
																						C15orf48	C4_resting_No	0.746164			MRC1	Monocyte_IL1B_Yes	-0.00693622
																						PI3	C4_resting_No	0.392272			CD163	Monocyte_IL1B_Yes	0.873474
																						CCL3	C4_resting_No	0.513085			SOCS3	Monocyte_IL1B_Yes	1.44135
																						NFKBIA	C4_resting_No	-0.428446			CXCL10	Monocyte_IL1B_Yes	-0.942114
																						IL1RN	C4_resting_No	-0.800758			CXCL9	Monocyte_IL1B_Yes	-0.949552
																						TNFAIP6	C4_resting_No	-0.611336			CXCL2	Monocyte_IL1B_Yes	2.38989
																						CCL4	C4_resting_No	-0.232852			TNF	Monocyte_IL1B_Yes	2.0001
																						PLPP3	C4_resting_No	1.66997			CCL7	Monocyte_IL1B_Yes	0.246197
																						PLIN2	C4_resting_No	1.20737			CCL4	Monocyte_IL1B_Yes	1.65672
																						OTOA	C4_resting_No	2.31749			CCL3	Monocyte_IL1B_Yes	1.75695
																						CTSD	C4_resting_No	1.26729			CCL2	Monocyte_IL1B_Yes	0.749347
																						IFI30	C4_resting_No	1.69623			IL6	Monocyte_IL1B_Yes	1.46628
																						ASAH1	C4_resting_No	1.841			IL1B	Monocyte_IL1B_Yes	1.62975
																						ATP6V0C	C4_resting_No	1.64841
																						CD63	C4_resting_No	1.7991
																						CSTB	C4_resting_No	1.36832
																						LGALS3	C4_resting_No	1.54818
																						RGS2	C4_resting_No	-0.798559
																						PDE4B	C4_resting_No	-0.835619
																						CST7	C4_resting_No	-0.957216
																						BTG2	C4_resting_No	-0.606214
																						FCGR3B	C4_resting_No	-0.57326
																						FOS	C4_resting_No	-0.459333
																						S100A12	C4_resting_No	-1.29971
																						GCA	C4_resting_No	-0.823355
																						MNDA	C4_resting_No	-0.986953
																						S100A8	C4_resting_No	-1.04813
																						MMP9	C4_resting_Yes	-0.14625
																						CD24	C4_resting_Yes	-0.37637
																						CAMP	C4_resting_Yes	-0.277473
																						LYZ	C4_resting_Yes	-0.616186
																						MMP8	C4_resting_Yes	-0.344564
																						OLFM4	C4_resting_Yes	-0.338652
																						RETN	C4_resting_Yes	-0.406508
																						LCN2	C4_resting_Yes	-0.113635
																						PGLYRP1	C4_resting_Yes	-0.451836
																						LTF	C4_resting_Yes	-0.365208
																						FABP5	C4_resting_Yes	-0.736091
																						APOE	C4_resting_Yes	-0.554594
																						SPP1	C4_resting_Yes	0.104831
																						APOC1	C4_resting_Yes	-0.264189
																						HLA-DPA1	C4_resting_Yes	-0.781662
																						CCL2	C4_resting_Yes	-0.842431
																						CTSB	C4_resting_Yes	0.382204
																						CTSL	C4_resting_Yes	0.171838
																						HLA-DRB1	C4_resting_Yes	-0.0667032
																						S100A10	C4_resting_Yes	0.327715
																						NBN	C4_resting_Yes	0.860057
																						CCL4L2	C4_resting_Yes	-0.91142
																						PLAU	C4_resting_Yes	0.937788
																						C15orf48	C4_resting_Yes	1.05357
																						PI3	C4_resting_Yes	1.20041
																						CCL3	C4_resting_Yes	0.61001
																						NFKBIA	C4_resting_Yes	0.0786702
																						IL1RN	C4_resting_Yes	-0.77677
																						TNFAIP6	C4_resting_Yes	0.267832
																						CCL4	C4_resting_Yes	-0.146936
																						PLPP3	C4_resting_Yes	1.59626
																						PLIN2	C4_resting_Yes	1.86485
																						OTOA	C4_resting_Yes	0.865075
																						CTSD	C4_resting_Yes	0.827063
																						IFI30	C4_resting_Yes	0.703163
																						ASAH1	C4_resting_Yes	1.48408
																						ATP6V0C	C4_resting_Yes	1.69065
																						CD63	C4_resting_Yes	1.18506
																						CSTB	C4_resting_Yes	1.39795
																						LGALS3	C4_resting_Yes	1.2034
																						RGS2	C4_resting_Yes	-1.51043
																						PDE4B	C4_resting_Yes	-1.26613
																						CST7	C4_resting_Yes	0.117876
																						BTG2	C4_resting_Yes	-1.20535
																						FCGR3B	C4_resting_Yes	-0.945214
																						FOS	C4_resting_Yes	-1.04181
																						S100A12	C4_resting_Yes	0.275072
																						GCA	C4_resting_Yes	-1.84011
																						MNDA	C4_resting_Yes	-1.53555
																						S100A8	C4_resting_Yes	-0.929438
																						MMP9	C2_active_TNF_No	-0.630031
																						CD24	C2_active_TNF_No	-0.320909
																						CAMP	C2_active_TNF_No	-0.408292
																						LYZ	C2_active_TNF_No	-0.832018
																						MMP8	C2_active_TNF_No	-0.334164
																						OLFM4	C2_active_TNF_No	-0.338622
																						RETN	C2_active_TNF_No	-0.301325
																						LCN2	C2_active_TNF_No	-0.288411
																						PGLYRP1	C2_active_TNF_No	-0.426465
																						LTF	C2_active_TNF_No	-0.348145
																						FABP5	C2_active_TNF_No	-0.558361
																						APOE	C2_active_TNF_No	-0.406856
																						SPP1	C2_active_TNF_No	-0.379801
																						APOC1	C2_active_TNF_No	-0.585555
																						HLA-DPA1	C2_active_TNF_No	0.285764
																						CCL2	C2_active_TNF_No	-0.273325
																						CTSB	C2_active_TNF_No	-0.360404
																						CTSL	C2_active_TNF_No	-0.0597837
																						HLA-DRB1	C2_active_TNF_No	0.156037
																						S100A10	C2_active_TNF_No	-0.190329
																						NBN	C2_active_TNF_No	1.50768
																						CCL4L2	C2_active_TNF_No	1.47046
																						PLAU	C2_active_TNF_No	1.22587
																						C15orf48	C2_active_TNF_No	0.936839
																						PI3	C2_active_TNF_No	0.640383
																						CCL3	C2_active_TNF_No	1.2012
																						NFKBIA	C2_active_TNF_No	1.03201
																						IL1RN	C2_active_TNF_No	0.988658
																						TNFAIP6	C2_active_TNF_No	1.29552
																						CCL4	C2_active_TNF_No	1.41278
																						PLPP3	C2_active_TNF_No	-0.0526764
																						PLIN2	C2_active_TNF_No	-0.821673
																						OTOA	C2_active_TNF_No	-0.526611
																						CTSD	C2_active_TNF_No	-0.818549
																						IFI30	C2_active_TNF_No	0.0262766
																						ASAH1	C2_active_TNF_No	-0.240602
																						ATP6V0C	C2_active_TNF_No	-0.0301446
																						CD63	C2_active_TNF_No	-0.505693
																						CSTB	C2_active_TNF_No	-0.110933
																						LGALS3	C2_active_TNF_No	0.0957938
																						RGS2	C2_active_TNF_No	0.134438
																						PDE4B	C2_active_TNF_No	0.757388
																						CST7	C2_active_TNF_No	-0.552985
																						BTG2	C2_active_TNF_No	0.423619
																						FCGR3B	C2_active_TNF_No	-0.33344
																						FOS	C2_active_TNF_No	-0.358454
																						S100A12	C2_active_TNF_No	-0.954324
																						GCA	C2_active_TNF_No	0.0885688
																						MNDA	C2_active_TNF_No	-0.202447
																						S100A8	C2_active_TNF_No	-0.369291
																						MMP9	C2_active_TNF_Yes	-0.243165
																						CD24	C2_active_TNF_Yes	-0.37637
																						CAMP	C2_active_TNF_Yes	-0.493642
																						LYZ	C2_active_TNF_Yes	0.00121267
																						MMP8	C2_active_TNF_Yes	-0.344564
																						OLFM4	C2_active_TNF_Yes	-0.338652
																						RETN	C2_active_TNF_Yes	-0.406508
																						LCN2	C2_active_TNF_Yes	0.0981258
																						PGLYRP1	C2_active_TNF_Yes	-0.451836
																						LTF	C2_active_TNF_Yes	-0.365208
																						FABP5	C2_active_TNF_Yes	-0.736091
																						APOE	C2_active_TNF_Yes	-0.554594
																						SPP1	C2_active_TNF_Yes	-0.759774
																						APOC1	C2_active_TNF_Yes	-0.36228
																						HLA-DPA1	C2_active_TNF_Yes	-0.526097
																						CCL2	C2_active_TNF_Yes	-0.488518
																						CTSB	C2_active_TNF_Yes	-0.676817
																						CTSL	C2_active_TNF_Yes	-0.982067
																						HLA-DRB1	C2_active_TNF_Yes	-0.294001
																						S100A10	C2_active_TNF_Yes	-0.928241
																						NBN	C2_active_TNF_Yes	0.926197
																						CCL4L2	C2_active_TNF_Yes	1.46004
																						PLAU	C2_active_TNF_Yes	1.05713
																						C15orf48	C2_active_TNF_Yes	0.770463
																						PI3	C2_active_TNF_Yes	1.01392
																						CCL3	C2_active_TNF_Yes	0.806746
																						NFKBIA	C2_active_TNF_Yes	0.830494
																						IL1RN	C2_active_TNF_Yes	0.95532
																						TNFAIP6	C2_active_TNF_Yes	1.42107
																						CCL4	C2_active_TNF_Yes	1.19511
																						PLPP3	C2_active_TNF_Yes	-1.00211
																						PLIN2	C2_active_TNF_Yes	-0.235597
																						OTOA	C2_active_TNF_Yes	-0.316803
																						CTSD	C2_active_TNF_Yes	-0.372281
																						IFI30	C2_active_TNF_Yes	-1.36973
																						ASAH1	C2_active_TNF_Yes	-0.352467
																						ATP6V0C	C2_active_TNF_Yes	-0.463765
																						CD63	C2_active_TNF_Yes	-0.965701
																						CSTB	C2_active_TNF_Yes	-0.437768
																						LGALS3	C2_active_TNF_Yes	-0.398089
																						RGS2	C2_active_TNF_Yes	0.726667
																						PDE4B	C2_active_TNF_Yes	0.720471
																						CST7	C2_active_TNF_Yes	-0.323594
																						BTG2	C2_active_TNF_Yes	0.777828
																						FCGR3B	C2_active_TNF_Yes	0.873357
																						FOS	C2_active_TNF_Yes	1.1053
																						S100A12	C2_active_TNF_Yes	-0.101324
																						GCA	C2_active_TNF_Yes	0.319138
																						MNDA	C2_active_TNF_Yes	0.0550747
																						S100A8	C2_active_TNF_Yes	0.0527348
																						MMP9	C5_M-like_No	-0.733404
																						CD24	C5_M-like_No	-0.235405
																						CAMP	C5_M-like_No	-0.44151
																						LYZ	C5_M-like_No	0.422475
																						MMP8	C5_M-like_No	-0.288873
																						OLFM4	C5_M-like_No	-0.314712
																						RETN	C5_M-like_No	-0.127571
																						LCN2	C5_M-like_No	-0.392933
																						PGLYRP1	C5_M-like_No	-0.362786
																						LTF	C5_M-like_No	-0.310694
																						FABP5	C5_M-like_No	1.033
																						APOE	C5_M-like_No	1.14187
																						SPP1	C5_M-like_No	0.675005
																						APOC1	C5_M-like_No	1.10416
																						HLA-DPA1	C5_M-like_No	1.64963
																						CCL2	C5_M-like_No	1.9386
																						CTSB	C5_M-like_No	1.17657
																						CTSL	C5_M-like_No	1.28143
																						HLA-DRB1	C5_M-like_No	1.51712
																						S100A10	C5_M-like_No	1.36765
																						NBN	C5_M-like_No	-0.195072
																						CCL4L2	C5_M-like_No	0.304376
																						PLAU	C5_M-like_No	-0.328647
																						C15orf48	C5_M-like_No	0.15205
																						PI3	C5_M-like_No	-0.438211
																						CCL3	C5_M-like_No	0.340956
																						NFKBIA	C5_M-like_No	0.00358654
																						IL1RN	C5_M-like_No	0.0638376
																						TNFAIP6	C5_M-like_No	-0.206005
																						CCL4	C5_M-like_No	0.359114
																						PLPP3	C5_M-like_No	-0.26357
																						PLIN2	C5_M-like_No	-0.21905
																						OTOA	C5_M-like_No	-0.041047
																						CTSD	C5_M-like_No	-0.268924
																						IFI30	C5_M-like_No	0.000952974
																						ASAH1	C5_M-like_No	-0.387563
																						ATP6V0C	C5_M-like_No	-0.166799
																						CD63	C5_M-like_No	0.167166
																						CSTB	C5_M-like_No	0.270056
																						LGALS3	C5_M-like_No	0.239533
																						RGS2	C5_M-like_No	-0.707932
																						PDE4B	C5_M-like_No	0.146969
																						CST7	C5_M-like_No	-0.959811
																						BTG2	C5_M-like_No	-0.235051
																						FCGR3B	C5_M-like_No	-0.643784
																						FOS	C5_M-like_No	-0.742732
																						S100A12	C5_M-like_No	-0.695184
																						GCA	C5_M-like_No	-0.621832
																						MNDA	C5_M-like_No	-0.180043
																						S100A8	C5_M-like_No	-0.505734
																						MMP9	C5_M-like_Yes	-0.948189
																						CD24	C5_M-like_Yes	-0.365842
																						CAMP	C5_M-like_Yes	-0.143675
																						LYZ	C5_M-like_Yes	1.00539
																						MMP8	C5_M-like_Yes	-0.344065
																						OLFM4	C5_M-like_Yes	-0.338457
																						RETN	C5_M-like_Yes	-0.403325
																						LCN2	C5_M-like_Yes	-0.661142
																						PGLYRP1	C5_M-like_Yes	-0.435131
																						LTF	C5_M-like_Yes	-0.364675
																						FABP5	C5_M-like_Yes	2.23778
																						APOE	C5_M-like_Yes	2.23868
																						SPP1	C5_M-like_Yes	2.3806
																						APOC1	C5_M-like_Yes	2.16777
																						HLA-DPA1	C5_M-like_Yes	1.69962
																						CCL2	C5_M-like_Yes	1.49999
																						CTSB	C5_M-like_Yes	1.93749
																						CTSL	C5_M-like_Yes	1.90778
																						HLA-DRB1	C5_M-like_Yes	1.71999
																						S100A10	C5_M-like_Yes	1.69424
																						NBN	C5_M-like_Yes	-1.59993
																						CCL4L2	C5_M-like_Yes	-0.264494
																						PLAU	C5_M-like_Yes	-0.346009
																						C15orf48	C5_M-like_Yes	0.125022
																						PI3	C5_M-like_Yes	0.149381
																						CCL3	C5_M-like_Yes	0.343868
																						NFKBIA	C5_M-like_Yes	0.384738
																						IL1RN	C5_M-like_Yes	0.421337
																						TNFAIP6	C5_M-like_Yes	-0.562995
																						CCL4	C5_M-like_Yes	0.566827
																						PLPP3	C5_M-like_Yes	0.19216
																						PLIN2	C5_M-like_Yes	0.596617
																						OTOA	C5_M-like_Yes	-0.221989
																						CTSD	C5_M-like_Yes	1.23583
																						IFI30	C5_M-like_Yes	0.176232
																						ASAH1	C5_M-like_Yes	0.11767
																						ATP6V0C	C5_M-like_Yes	-0.278056
																						CD63	C5_M-like_Yes	0.2588
																						CSTB	C5_M-like_Yes	0.704738
																						LGALS3	C5_M-like_Yes	0.186604
																						RGS2	C5_M-like_Yes	-0.327098
																						PDE4B	C5_M-like_Yes	-0.266187
																						CST7	C5_M-like_Yes	-0.45662
																						BTG2	C5_M-like_Yes	0.270754
																						FCGR3B	C5_M-like_Yes	-0.385527
																						FOS	C5_M-like_Yes	0.269704
																						S100A12	C5_M-like_Yes	-0.445492
																						GCA	C5_M-like_Yes	-0.270283
																						MNDA	C5_M-like_Yes	-0.654994
																						S100A8	C5_M-like_Yes	-0.647941
																						MMP9	C3_active_LCN2_No	2.39241
																						CD24	C3_active_LCN2_No	2.5
																						CAMP	C3_active_LCN2_No	2.5
																						LYZ	C3_active_LCN2_No	2.04029
																						MMP8	C3_active_LCN2_No	2.5
																						OLFM4	C3_active_LCN2_No	2.5
																						RETN	C3_active_LCN2_No	2.5
																						LCN2	C3_active_LCN2_No	2.5
																						PGLYRP1	C3_active_LCN2_No	2.5
																						LTF	C3_active_LCN2_No	2.5
																						FABP5	C3_active_LCN2_No	-0.15592
																						APOE	C3_active_LCN2_No	-0.556803
																						SPP1	C3_active_LCN2_No	-0.316443
																						APOC1	C3_active_LCN2_No	-0.93075
																						HLA-DPA1	C3_active_LCN2_No	-0.77999
																						CCL2	C3_active_LCN2_No	-0.587558
																						CTSB	C3_active_LCN2_No	-1.08725
																						CTSL	C3_active_LCN2_No	-0.730502
																						HLA-DRB1	C3_active_LCN2_No	-1.21902
																						S100A10	C3_active_LCN2_No	-0.874209
																						NBN	C3_active_LCN2_No	-1.17905
																						CCL4L2	C3_active_LCN2_No	-1.25052
																						PLAU	C3_active_LCN2_No	-1.69768
																						C15orf48	C3_active_LCN2_No	-1.44313
																						PI3	C3_active_LCN2_No	-2.06572
																						CCL3	C3_active_LCN2_No	-1.60935
																						NFKBIA	C3_active_LCN2_No	-2.38673
																						IL1RN	C3_active_LCN2_No	-1.99378
																						TNFAIP6	C3_active_LCN2_No	-1.83956
																						CCL4	C3_active_LCN2_No	-1.7184
																						PLPP3	C3_active_LCN2_No	-0.83564
																						PLIN2	C3_active_LCN2_No	-0.868258
																						OTOA	C3_active_LCN2_No	-0.742487
																						CTSD	C3_active_LCN2_No	0.564998
																						IFI30	C3_active_LCN2_No	0.711312
																						ASAH1	C3_active_LCN2_No	-0.787466
																						ATP6V0C	C3_active_LCN2_No	-0.462707
																						CD63	C3_active_LCN2_No	-0.045027
																						CSTB	C3_active_LCN2_No	-1.02324
																						LGALS3	C3_active_LCN2_No	-0.0899236
																						RGS2	C3_active_LCN2_No	-0.248262
																						PDE4B	C3_active_LCN2_No	-1.42279
																						CST7	C3_active_LCN2_No	-0.10495
																						BTG2	C3_active_LCN2_No	-1.63957
																						FCGR3B	C3_active_LCN2_No	-0.896622
																						FOS	C3_active_LCN2_No	-1.17873
																						S100A12	C3_active_LCN2_No	1.94912
																						GCA	C3_active_LCN2_No	0.854955
																						MNDA	C3_active_LCN2_No	1.36424
																						S100A8	C3_active_LCN2_No	2.06431

## Sheet: Supplementary Figure 1
Supplementary Figure 1a				Supplementary Figure 1b										Supplementary Figure 1c,d (points only, model specified in text and code)				Supplementary Figure 1e				Supplementary Figure 1f
Sampling moment	Shannon Diversity Index			term	estimate	std.error	conf.level	conf.low	conf.high	p.stars	p.label			X_axis_ICU_days	Y_axis_SDI			Terms	Model importance value			patient.num	Treatment	Previous treatment (0=no, 1=yes)	Shannon Diversity Index
ICU_Stay	1.50733			(Intercept)	-0.402714	0.435032	0.95	-1.25536	0.449933		-0.4			6	1.50733			mero_treatment	0.148155			patient_1	Meropenem_administration	0	1.63032
ICU_Discharge/Ward	0.0762769			ICU_days	-0.0355877	0.00737813	0.95	-0.0500486	-0.0211268	***	-0.04 ***			15	0.0762769			ceftr_treatment	0.179257			patient_2	Meropenem_administration	0	1.30876
ICU_Stay	0.632528			Viral_load_scaled	-0.0507822	0.0163434	0.95	-0.0828147	-0.0187497	**	-0.05 **			7	0.632528			ventilated_previously	0.321328			patient_3	Meropenem_administration	0	1.56793
ICU_Stay	2.17645			calprotectin_scaled	0.0692862	0.0302743	0.95	0.00994955	0.128623	*	0.07 *			6	2.17645			crp_scaled	0.382647			patient_4	Meropenem_administration	0	1.64387
ICU_Discharge/Ward	0.00872957													19	0.00872957			calprotectin_scaled	0.605642			patient_5	Meropenem_administration	0	0.00295655
ICU_Discharge/Ward	0.796849													10	0.796849			Viral_load_scaled	0.919262			patient_6	Meropenem_administration	0	0.321863
ICU_Stay	1.42576													8	1.42576			ICU_days	0.999843			patient_7	Meropenem_administration	0	1.52319
ICU_Discharge/Ward	0.758024													68	0.758024							patient_1	Meropenem_administration	1	0.749688
ICU_Stay	0.681292													47	0.681292							patient_2	Meropenem_administration	1	2.43465
ICU_Stay	1.04505													15	1.04505							patient_3	Meropenem_administration	1	1.34795
ICU_Stay	1.69373													8	1.69373							patient_4	Meropenem_administration	1	0.977359
ICU_Stay	0.0976773													47	0.0976773							patient_5	Meropenem_administration	1	0.0384824
ICU_Stay	0.180389													15	0.810315							patient_6	Meropenem_administration	1	0.378702
ICU_Stay	0.251795													11	0.676583							patient_7	Meropenem_administration	1	0.996008
ICU_Stay	0.810315													6	1.05294							patient_1	Mechanical_ventilation	0	1.30876
ICU_Stay	0.676583													1	1.92055							patient_2	Mechanical_ventilation	0	1.64387
ICU_Stay	1.05294													5	0.82123							patient_3	Mechanical_ventilation	0	1.21183
ICU_Admission	1.92055													1	0.369988							patient_4	Mechanical_ventilation	0	1.31464
ICU_Discharge/Ward	1.96146													5	0.695463							patient_1	Mechanical_ventilation	1	2.43465
ICU_Stay	0.82123													39	0.749688							patient_2	Mechanical_ventilation	1	0.977359
ICU_Stay	0.715642													10	1.63032							patient_3	Mechanical_ventilation	1	0.321863
ICU_Admission	0.369988													4	0.72044							patient_4	Mechanical_ventilation	1	0.00373416
ICU_Stay	0.695463													4	0.867561
ICU_Discharge/Ward	0.749688													0	0.718423
ICU_Stay	1.63032													2	0.92473
ICU_Stay	0.72044													15	1.11062
ICU_Stay	0.867561													38	0.182127
ICU_Admission	0.718423													14	1.4564
ICU_Discharge/Ward	0.92473													7	1.7529
ICU_Stay	1.11062													6	0.330883
ICU_Discharge/Ward	0.182127													11	0.173539
ICU_Stay	1.4564													16	0.246134
ICU_Stay	1.7529													13	0.615873
ICU_Stay	0.330883													1	1.01903
ICU_Stay	0.173539													7	1.30876
ICU_Stay	0.246134													24	0.105254
ICU_Stay	0.615873													15	2.43465
ICU_Admission	1.01903													7	1.56793
ICU_Stay	1.30876													15	0.706378
ICU_Discharge/Ward	0.105254													10	1.34795
ICU_Stay	2.43465													0	1.64387
ICU_Stay	1.56793													7	0.977359
ICU_Discharge/Ward	0.706378													13	0.333734
ICU_Stay	1.34795													1	0.78813
ICU_Admission	1.64387													8	0.356666
ICU_Stay	0.977359													7	1.88137
ICU_Discharge/Ward	0.333734													6	0.00295655
ICU_Stay	1.34701													41	0.0181126
ICU_Admission	0.78813													8	0.0384824
ICU_Stay	0.356666													7	0.872419
ICU_Discharge/Ward	1.88137													7	1.79113
ICU_Stay	0.00295655													5	1.70065
ICU_Stay	0.0181126													29	0.545403
ICU_Stay	0.0384824													10	0.55455
ICU_Stay	0.872419													14	1.41449
ICU_Stay	1.79113													0	1.21183
ICU_Discharge/Ward	1.70065													6	0.321863
ICU_Discharge/Ward	0.545403													20	0.378702
ICU_Stay	0.55455													7	1.04648
ICU_Stay	1.41449													13	0.562141
ICU_Admission	1.21183													13	0.687331
ICU_Stay	0.321863													29	0.676871
ICU_Discharge/Ward	0.378702													24	0.577968
ICU_Stay	1.04648													0	1.23524
ICU_Discharge/Ward	0.562141													1	1.31464
ICU_Discharge/Ward	0.687331													46	0.0071012
ICU_Discharge/Ward	0.676871													32	0.00373416
ICU_Stay	0.577968													22	0.377517
ICU_Admission	1.23524													1	1.46857
ICU_Admission	1.31464													21	0.996008
ICU_Discharge/Ward	0.0071012													3	1.52319
ICU_Stay	0.00373416													0	1.78622
ICU_Admission	1.1256													5	0.894917
ICU_Stay	0.377517													5	0.983224
ICU_Admission	1.46857													24	0.162934
ICU_Discharge/Ward	0.996008													52	0.0311568
ICU_Stay	1.52319													43	0.955586
ICU_Admission	1.78622													37	0.486723
ICU_Stay	0.894917													41	0.912313
ICU_Stay	0.983224													57	0.727693
ICU_Stay	0.745665													28	0.634717
ICU_Stay	0.34098													7	1.57519
ICU_Stay	0.813344													12	0.521517
ICU_Stay	0.318807													6	1.69886
ICU_Stay	0.162934													6	1.99303
ICU_Discharge/Ward	0.0311568													6	0.97206
ICU_Stay	0.955586													6	0.816906
ICU_Stay	0.486723													1	1.08801
ICU_Stay	0.912313
ICU_Discharge/Ward	0.727693
ICU_Stay	0.634717
ICU_Admission	2.5789
ICU_Stay	1.57519
ICU_Stay	0.521517
ICU_Stay	1.69886
ICU_Discharge/Ward	1.99303
ICU_Stay	0.97206
ICU_Stay	0.816906
ICU_Admission	1.08801
ICU_Stay	0.366323
ICU_Stay	0.400596

## Sheet: Supplementary Figure 2
Supplementary Figure 2a
Treatment	Treatment value	Oxygen support	Mechanical ventilation	Number of patients
Ceftriaxone, ongoing	No	1	No	16
Ceftriaxone, ongoing	Yes	1	No	4
Ceftriaxone, ongoing	No	2	No	8
Ceftriaxone, ongoing	Yes	2	No	8
Ceftriaxone, ongoing	No	3	No	5
Ceftriaxone, ongoing	Yes	3	No	1
Ceftriaxone, ongoing	No	4	Yes	30
Ceftriaxone, ongoing	Yes	4	Yes	2
Ceftriaxone, ongoing	No	5	Yes	9
Ceftriaxone, ongoing	Yes	5	Yes	0
Ceftriaxone, ongoing	No	6	Yes	15
Ceftriaxone, ongoing	Yes	6	Yes	0
Ceftriaxone, ongoing	No	7	Yes	4
Ceftriaxone, ongoing	Yes	7	Yes	0
Ceftriaxone, ongoing	No	NA	NA	7
Ceftriaxone, ongoing	Yes	NA	NA	0
Ceftriaxone, ongoing	NA	NA	NA	3
Meropenem/piperacillin-tazobactam, previous/ongoing	No	1	No	10
Meropenem/piperacillin-tazobactam, previous/ongoing	Yes	1	No	10
Meropenem/piperacillin-tazobactam, previous/ongoing	No	2	No	11
Meropenem/piperacillin-tazobactam, previous/ongoing	Yes	2	No	5
Meropenem/piperacillin-tazobactam, previous/ongoing	No	3	No	1
Meropenem/piperacillin-tazobactam, previous/ongoing	Yes	3	No	5
Meropenem/piperacillin-tazobactam, previous/ongoing	No	4	Yes	11
Meropenem/piperacillin-tazobactam, previous/ongoing	Yes	4	Yes	21
Meropenem/piperacillin-tazobactam, previous/ongoing	No	5	Yes	3
Meropenem/piperacillin-tazobactam, previous/ongoing	Yes	5	Yes	6
Meropenem/piperacillin-tazobactam, previous/ongoing	No	6	Yes	0
Meropenem/piperacillin-tazobactam, previous/ongoing	Yes	6	Yes	15
Meropenem/piperacillin-tazobactam, previous/ongoing	No	7	Yes	0
Meropenem/piperacillin-tazobactam, previous/ongoing	Yes	7	Yes	4
Meropenem/piperacillin-tazobactam, previous/ongoing	No	NA	NA	6
Meropenem/piperacillin-tazobactam, previous/ongoing	Yes	NA	NA	4

## Sheet: Supplementary Figure 3
Supplementary Figure 3a					Supplementary Figure 3b
Genus	Normalized counts	Ventilation			Genus	Normalized counts	Ventilation
Prevotella	17.1172	Invasive			Prevotella	17.1172	Invasive
Dialister	12.3191	Invasive			Dialister	12.3191	Invasive
Enterococcus	15.5919	Invasive			Enterococcus	15.5919	Invasive
Actinomyces	12.8982	Invasive			Campylobacter	13.3703	Invasive
Campylobacter	13.3703	Invasive			Parvimonas	12.2526	Invasive
Solobacterium	4.51727	Invasive			Alloprevotella	4.51727	Invasive
Parvimonas	12.2526	Invasive			Enhydrobacter	4.51727	Invasive
Alloscardovia	4.51727	Invasive			Mogibacterium	9.61253	Invasive
Megasphaera	11.1407	Invasive			Corynebacterium	15.0641	Invasive
Alloprevotella	4.51727	Invasive			Fusobacterium	11.6155	Invasive
Enhydrobacter	4.51727	Invasive			Stomatobaculum	11.2737	Invasive
Mogibacterium	9.61253	Invasive			Finegoldia	4.51727	Invasive
Corynebacterium	15.0641	Invasive			Anaeroglobus	12.2387	Invasive
Fusobacterium	11.6155	Invasive			Anaerococcus	4.51727	Invasive
Olsenella	11.6155	Invasive			Peptostreptococcus	4.51727	Invasive
Stomatobaculum	11.2737	Invasive			Mycoplasma	19.5448	Invasive
Finegoldia	4.51727	Invasive			Atopobium	11.1871	Invasive
Anaeroglobus	12.2387	Invasive			Porphyromonas	4.51727	Invasive
Lactobacillus	18.4446	Invasive			Oribacterium	9.80016	Invasive
Tannerella	11.6155	Invasive			Prevotella	6.78063	Non-invasive
Slackia	9.80016	Invasive			Dialister	4.51727	Non-invasive
Peptostreptococcus	4.51727	Invasive			Enterococcus	7.24806	Non-invasive
Paraprevotella	15.5983	Invasive			Campylobacter	4.51727	Non-invasive
Treponema	4.51727	Invasive			Parvimonas	4.51727	Non-invasive
Mycoplasma	19.5448	Invasive			Alloprevotella	4.51727	Non-invasive
Atopobium	11.1871	Invasive			Enhydrobacter	5.20744	Non-invasive
Bifidobacterium	15.9407	Invasive			Mogibacterium	4.51727	Non-invasive
Porphyromonas	4.51727	Invasive			Corynebacterium	8.56603	Non-invasive
Pseudomonas	12.5165	Invasive			Fusobacterium	4.51727	Non-invasive
Oribacterium	9.80016	Invasive			Stomatobaculum	4.51727	Non-invasive
Prevotella	6.78063	Non-invasive			Finegoldia	5.3329	Non-invasive
Dialister	4.51727	Non-invasive			Anaeroglobus	4.51727	Non-invasive
Enterococcus	7.24806	Non-invasive			Anaerococcus	4.51727	Non-invasive
Actinomyces	4.51727	Non-invasive			Peptostreptococcus	4.51727	Non-invasive
Campylobacter	4.51727	Non-invasive			Mycoplasma	7.86203	Non-invasive
Solobacterium	4.51727	Non-invasive			Atopobium	4.51727	Non-invasive
Parvimonas	4.51727	Non-invasive			Porphyromonas	4.51727	Non-invasive
Alloscardovia	4.51727	Non-invasive			Oribacterium	4.51727	Non-invasive
Megasphaera	4.51727	Non-invasive			Prevotella	10.4966	Invasive
Alloprevotella	4.51727	Non-invasive			Dialister	6.87318	Invasive
Enhydrobacter	5.20744	Non-invasive			Enterococcus	8.44395	Invasive
Mogibacterium	4.51727	Non-invasive			Campylobacter	7.08196	Invasive
Corynebacterium	8.56603	Non-invasive			Parvimonas	6.10746	Invasive
Fusobacterium	4.51727	Non-invasive			Alloprevotella	4.51727	Invasive
Olsenella	4.51727	Non-invasive			Enhydrobacter	4.51727	Invasive
Stomatobaculum	4.51727	Non-invasive			Mogibacterium	6.69283	Invasive
Finegoldia	5.3329	Non-invasive			Corynebacterium	11.4033	Invasive
Anaeroglobus	4.51727	Non-invasive			Fusobacterium	7.73203	Invasive
Lactobacillus	8.29207	Non-invasive			Stomatobaculum	4.51727	Invasive
Tannerella	4.51727	Non-invasive			Finegoldia	6.94938	Invasive
Slackia	4.51727	Non-invasive			Anaeroglobus	7.45717	Invasive
Peptostreptococcus	4.51727	Non-invasive			Anaerococcus	7.75717	Invasive
Paraprevotella	6.40213	Non-invasive			Peptostreptococcus	8.56587	Invasive
Treponema	4.51727	Non-invasive			Mycoplasma	7.29276	Invasive
Mycoplasma	7.86203	Non-invasive			Atopobium	8.15263	Invasive
Atopobium	4.51727	Non-invasive			Porphyromonas	4.51727	Invasive
Bifidobacterium	7.18933	Non-invasive			Oribacterium	4.51727	Invasive
Porphyromonas	4.51727	Non-invasive			Prevotella	14.3773	Invasive
Pseudomonas	7.77405	Non-invasive			Dialister	10.3016	Invasive
Oribacterium	4.51727	Non-invasive			Enterococcus	4.51727	Invasive
Prevotella	10.4966	Invasive			Campylobacter	9.25594	Invasive
Dialister	6.87318	Invasive			Parvimonas	11.0108	Invasive
Enterococcus	8.44395	Invasive			Alloprevotella	8.72713	Invasive
Actinomyces	7.62209	Invasive			Enhydrobacter	4.51727	Invasive
Campylobacter	7.08196	Invasive			Mogibacterium	4.51727	Invasive
Solobacterium	4.51727	Invasive			Corynebacterium	13.1271	Invasive
Parvimonas	6.10746	Invasive			Fusobacterium	10.4082	Invasive
Alloscardovia	8.28737	Invasive			Stomatobaculum	8.92186	Invasive
Megasphaera	8.15263	Invasive			Finegoldia	8.19947	Invasive
Alloprevotella	4.51727	Invasive			Anaeroglobus	9.51761	Invasive
Enhydrobacter	4.51727	Invasive			Anaerococcus	14.4302	Invasive
Mogibacterium	6.69283	Invasive			Peptostreptococcus	9.83488	Invasive
Corynebacterium	11.4033	Invasive			Mycoplasma	11.6924	Invasive
Fusobacterium	7.73203	Invasive			Atopobium	10.858	Invasive
Olsenella	4.51727	Invasive			Porphyromonas	4.51727	Invasive
Stomatobaculum	4.51727	Invasive			Oribacterium	8.38928	Invasive
Finegoldia	6.94938	Invasive			Prevotella	8.93611	Non-invasive
Anaeroglobus	7.45717	Invasive			Dialister	4.51727	Non-invasive
Lactobacillus	8.09144	Invasive			Enterococcus	4.51727	Non-invasive
Tannerella	4.51727	Invasive			Campylobacter	5.92359	Non-invasive
Slackia	4.51727	Invasive			Parvimonas	4.51727	Non-invasive
Peptostreptococcus	8.56587	Invasive			Alloprevotella	4.51727	Non-invasive
Paraprevotella	4.51727	Invasive			Enhydrobacter	4.51727	Non-invasive
Treponema	4.51727	Invasive			Mogibacterium	4.51727	Non-invasive
Mycoplasma	7.29276	Invasive			Corynebacterium	13.5018	Non-invasive
Atopobium	8.15263	Invasive			Fusobacterium	6.10936	Non-invasive
Bifidobacterium	4.51727	Invasive			Stomatobaculum	4.51727	Non-invasive
Porphyromonas	4.51727	Invasive			Finegoldia	4.51727	Non-invasive
Pseudomonas	8.2749	Invasive			Anaeroglobus	4.51727	Non-invasive
Oribacterium	4.51727	Invasive			Anaerococcus	6.87525	Non-invasive
Prevotella	14.3773	Invasive			Peptostreptococcus	7.44061	Non-invasive
Dialister	10.3016	Invasive			Mycoplasma	5.92359	Non-invasive
Enterococcus	4.51727	Invasive			Atopobium	7.77762	Non-invasive
Actinomyces	10.1664	Invasive			Porphyromonas	4.51727	Non-invasive
Campylobacter	9.25594	Invasive			Oribacterium	4.51727	Non-invasive
Solobacterium	7.94782	Invasive			Prevotella	24.4244	Invasive
Parvimonas	11.0108	Invasive			Dialister	13.561	Invasive
Alloscardovia	11.7526	Invasive			Enterococcus	4.51727	Invasive
Megasphaera	11.1957	Invasive			Campylobacter	4.51727	Invasive
Alloprevotella	8.72713	Invasive			Parvimonas	14.1862	Invasive
Enhydrobacter	4.51727	Invasive			Alloprevotella	17.7481	Invasive
Mogibacterium	4.51727	Invasive			Enhydrobacter	4.51727	Invasive
Corynebacterium	13.1271	Invasive			Mogibacterium	4.51727	Invasive
Fusobacterium	10.4082	Invasive			Corynebacterium	27.139	Invasive
Olsenella	4.51727	Invasive			Fusobacterium	17.7753	Invasive
Stomatobaculum	8.92186	Invasive			Stomatobaculum	4.51727	Invasive
Finegoldia	8.19947	Invasive			Finegoldia	19.908	Invasive
Anaeroglobus	9.51761	Invasive			Anaeroglobus	12.8268	Invasive
Lactobacillus	11.5929	Invasive			Anaerococcus	20.2821	Invasive
Tannerella	7.05925	Invasive			Peptostreptococcus	17.684	Invasive
Slackia	8.60865	Invasive			Mycoplasma	17.9021	Invasive
Peptostreptococcus	9.83488	Invasive			Atopobium	16.0527	Invasive
Paraprevotella	10.1035	Invasive			Porphyromonas	15.1914	Invasive
Treponema	7.78194	Invasive			Oribacterium	12.2698	Invasive
Mycoplasma	11.6924	Invasive			Prevotella	4.51727	Non-invasive
Atopobium	10.858	Invasive			Dialister	4.51727	Non-invasive
Bifidobacterium	4.51727	Invasive			Enterococcus	4.51727	Non-invasive
Porphyromonas	4.51727	Invasive			Campylobacter	4.51727	Non-invasive
Pseudomonas	10.6664	Invasive			Parvimonas	4.51727	Non-invasive
Oribacterium	8.38928	Invasive			Alloprevotella	4.51727	Non-invasive
Prevotella	8.93611	Non-invasive			Enhydrobacter	4.51727	Non-invasive
Dialister	4.51727	Non-invasive			Mogibacterium	4.51727	Non-invasive
Enterococcus	4.51727	Non-invasive			Corynebacterium	17.9637	Non-invasive
Actinomyces	8.22842	Non-invasive			Fusobacterium	4.51727	Non-invasive
Campylobacter	5.92359	Non-invasive			Stomatobaculum	4.51727	Non-invasive
Solobacterium	6.93312	Non-invasive			Finegoldia	4.51727	Non-invasive
Parvimonas	4.51727	Non-invasive			Anaeroglobus	4.51727	Non-invasive
Alloscardovia	7.98242	Non-invasive			Anaerococcus	4.51727	Non-invasive
Megasphaera	4.51727	Non-invasive			Peptostreptococcus	4.51727	Non-invasive
Alloprevotella	4.51727	Non-invasive			Mycoplasma	19.1374	Non-invasive
Enhydrobacter	4.51727	Non-invasive			Atopobium	9.41935	Non-invasive
Mogibacterium	4.51727	Non-invasive			Porphyromonas	4.51727	Non-invasive
Corynebacterium	13.5018	Non-invasive			Oribacterium	4.51727	Non-invasive
Fusobacterium	6.10936	Non-invasive			Prevotella	18.9765	Invasive
Olsenella	4.51727	Non-invasive			Dialister	13.632	Invasive
Stomatobaculum	4.51727	Non-invasive			Enterococcus	4.51727	Invasive
Finegoldia	4.51727	Non-invasive			Campylobacter	12.0239	Invasive
Anaeroglobus	4.51727	Non-invasive			Parvimonas	13.3826	Invasive
Lactobacillus	8.76194	Non-invasive			Alloprevotella	16.4334	Invasive
Tannerella	4.51727	Non-invasive			Enhydrobacter	4.51727	Invasive
Slackia	4.51727	Non-invasive			Mogibacterium	4.51727	Invasive
Peptostreptococcus	7.44061	Non-invasive			Corynebacterium	31.3369	Invasive
Paraprevotella	4.51727	Non-invasive			Fusobacterium	16.1768	Invasive
Treponema	4.51727	Non-invasive			Stomatobaculum	4.51727	Invasive
Mycoplasma	5.92359	Non-invasive			Finegoldia	18.3643	Invasive
Atopobium	7.77762	Non-invasive			Anaeroglobus	4.51727	Invasive
Bifidobacterium	4.51727	Non-invasive			Anaerococcus	19.6336	Invasive
Porphyromonas	4.51727	Non-invasive			Peptostreptococcus	16.2859	Invasive
Pseudomonas	9.2795	Non-invasive			Mycoplasma	31.1819	Invasive
Oribacterium	4.51727	Non-invasive			Atopobium	15.7416	Invasive
Prevotella	24.4244	Invasive			Porphyromonas	15.8212	Invasive
Dialister	13.561	Invasive			Oribacterium	4.51727	Invasive
Enterococcus	4.51727	Invasive			Prevotella	12.1608	Invasive
Actinomyces	14.1091	Invasive			Dialister	4.51727	Invasive
Campylobacter	4.51727	Invasive			Enterococcus	10.8536	Invasive
Solobacterium	4.51727	Invasive			Campylobacter	6.92115	Invasive
Parvimonas	14.1862	Invasive			Parvimonas	8.70721	Invasive
Alloscardovia	4.51727	Invasive			Alloprevotella	9.8349	Invasive
Megasphaera	4.51727	Invasive			Enhydrobacter	4.51727	Invasive
Alloprevotella	17.7481	Invasive			Mogibacterium	9.07954	Invasive
Enhydrobacter	4.51727	Invasive			Corynebacterium	13.8523	Invasive
Mogibacterium	4.51727	Invasive			Fusobacterium	8.53173	Invasive
Corynebacterium	27.139	Invasive			Stomatobaculum	4.51727	Invasive
Fusobacterium	17.7753	Invasive			Finegoldia	10.5341	Invasive
Olsenella	17.0477	Invasive			Anaeroglobus	6.71425	Invasive
Stomatobaculum	4.51727	Invasive			Anaerococcus	9.85852	Invasive
Finegoldia	19.908	Invasive			Peptostreptococcus	10.0257	Invasive
Anaeroglobus	12.8268	Invasive			Mycoplasma	10.0296	Invasive
Lactobacillus	4.51727	Invasive			Atopobium	11.3219	Invasive
Tannerella	4.51727	Invasive			Porphyromonas	8.33445	Invasive
Slackia	4.51727	Invasive			Oribacterium	4.51727	Invasive
Peptostreptococcus	17.684	Invasive			Prevotella	4.51727	Invasive
Paraprevotella	4.51727	Invasive			Dialister	4.51727	Invasive
Treponema	12.5837	Invasive			Enterococcus	12.2886	Invasive
Mycoplasma	17.9021	Invasive			Campylobacter	4.51727	Invasive
Atopobium	16.0527	Invasive			Parvimonas	4.51727	Invasive
Bifidobacterium	4.51727	Invasive			Alloprevotella	4.51727	Invasive
Porphyromonas	15.1914	Invasive			Enhydrobacter	4.51727	Invasive
Pseudomonas	14.837	Invasive			Mogibacterium	4.51727	Invasive
Oribacterium	12.2698	Invasive			Corynebacterium	19.0246	Invasive
Prevotella	4.51727	Non-invasive			Fusobacterium	4.51727	Invasive
Dialister	4.51727	Non-invasive			Stomatobaculum	4.51727	Invasive
Enterococcus	4.51727	Non-invasive			Finegoldia	4.51727	Invasive
Actinomyces	4.51727	Non-invasive			Anaeroglobus	4.51727	Invasive
Campylobacter	4.51727	Non-invasive			Anaerococcus	8.24753	Invasive
Solobacterium	4.51727	Non-invasive			Peptostreptococcus	4.51727	Invasive
Parvimonas	4.51727	Non-invasive			Mycoplasma	4.51727	Invasive
Alloscardovia	4.51727	Non-invasive			Atopobium	4.51727	Invasive
Megasphaera	4.51727	Non-invasive			Porphyromonas	4.51727	Invasive
Alloprevotella	4.51727	Non-invasive			Oribacterium	4.51727	Invasive
Enhydrobacter	4.51727	Non-invasive			Prevotella	4.51727	Invasive
Mogibacterium	4.51727	Non-invasive			Dialister	4.51727	Invasive
Corynebacterium	17.9637	Non-invasive			Enterococcus	12.3787	Invasive
Fusobacterium	4.51727	Non-invasive			Campylobacter	4.51727	Invasive
Olsenella	4.51727	Non-invasive			Parvimonas	4.51727	Invasive
Stomatobaculum	4.51727	Non-invasive			Alloprevotella	4.51727	Invasive
Finegoldia	4.51727	Non-invasive			Enhydrobacter	4.51727	Invasive
Anaeroglobus	4.51727	Non-invasive			Mogibacterium	4.51727	Invasive
Lactobacillus	4.51727	Non-invasive			Corynebacterium	17.9592	Invasive
Tannerella	4.51727	Non-invasive			Fusobacterium	4.51727	Invasive
Slackia	4.51727	Non-invasive			Stomatobaculum	4.51727	Invasive
Peptostreptococcus	4.51727	Non-invasive			Finegoldia	4.51727	Invasive
Paraprevotella	4.51727	Non-invasive			Anaeroglobus	4.51727	Invasive
Treponema	4.51727	Non-invasive			Anaerococcus	4.51727	Invasive
Mycoplasma	19.1374	Non-invasive			Peptostreptococcus	4.51727	Invasive
Atopobium	9.41935	Non-invasive			Mycoplasma	4.51727	Invasive
Bifidobacterium	4.51727	Non-invasive			Atopobium	4.51727	Invasive
Porphyromonas	4.51727	Non-invasive			Porphyromonas	4.51727	Invasive
Pseudomonas	11.8892	Non-invasive			Oribacterium	4.51727	Invasive
Oribacterium	4.51727	Non-invasive			Prevotella	4.51727	Invasive
Prevotella	18.9765	Invasive			Dialister	4.51727	Invasive
Dialister	13.632	Invasive			Enterococcus	13.8145	Invasive
Enterococcus	4.51727	Invasive			Campylobacter	4.51727	Invasive
Actinomyces	4.51727	Invasive			Parvimonas	4.51727	Invasive
Campylobacter	12.0239	Invasive			Alloprevotella	4.51727	Invasive
Solobacterium	4.51727	Invasive			Enhydrobacter	4.51727	Invasive
Parvimonas	13.3826	Invasive			Mogibacterium	4.51727	Invasive
Alloscardovia	4.51727	Invasive			Corynebacterium	17.9413	Invasive
Megasphaera	4.51727	Invasive			Fusobacterium	4.51727	Invasive
Alloprevotella	16.4334	Invasive			Stomatobaculum	4.51727	Invasive
Enhydrobacter	4.51727	Invasive			Finegoldia	4.51727	Invasive
Mogibacterium	4.51727	Invasive			Anaeroglobus	4.51727	Invasive
Corynebacterium	31.3369	Invasive			Anaerococcus	4.51727	Invasive
Fusobacterium	16.1768	Invasive			Peptostreptococcus	4.51727	Invasive
Olsenella	17.4251	Invasive			Mycoplasma	4.51727	Invasive
Stomatobaculum	4.51727	Invasive			Atopobium	4.51727	Invasive
Finegoldia	18.3643	Invasive			Porphyromonas	4.51727	Invasive
Anaeroglobus	4.51727	Invasive			Oribacterium	4.51727	Invasive
Lactobacillus	4.51727	Invasive			Prevotella	6.59399	Invasive
Tannerella	4.51727	Invasive			Dialister	4.51727	Invasive
Slackia	4.51727	Invasive			Enterococcus	10.8047	Invasive
Peptostreptococcus	16.2859	Invasive			Campylobacter	4.51727	Invasive
Paraprevotella	4.51727	Invasive			Parvimonas	4.51727	Invasive
Treponema	4.51727	Invasive			Alloprevotella	4.51727	Invasive
Mycoplasma	31.1819	Invasive			Enhydrobacter	4.51727	Invasive
Atopobium	15.7416	Invasive			Mogibacterium	6.18763	Invasive
Bifidobacterium	4.51727	Invasive			Corynebacterium	13.605	Invasive
Porphyromonas	15.8212	Invasive			Fusobacterium	4.51727	Invasive
Pseudomonas	17.6435	Invasive			Stomatobaculum	4.51727	Invasive
Oribacterium	4.51727	Invasive			Finegoldia	8.03039	Invasive
Prevotella	12.1608	Invasive			Anaeroglobus	4.51727	Invasive
Dialister	4.51727	Invasive			Anaerococcus	7.13245	Invasive
Enterococcus	10.8536	Invasive			Peptostreptococcus	6.3113	Invasive
Actinomyces	9.20308	Invasive			Mycoplasma	4.51727	Invasive
Campylobacter	6.92115	Invasive			Atopobium	4.51727	Invasive
Solobacterium	9.01018	Invasive			Porphyromonas	4.51727	Invasive
Parvimonas	8.70721	Invasive			Oribacterium	4.51727	Invasive
Alloscardovia	9.49347	Invasive			Prevotella	7.22729	Invasive
Megasphaera	4.51727	Invasive			Dialister	4.51727	Invasive
Alloprevotella	9.8349	Invasive			Enterococcus	8.58645	Invasive
Enhydrobacter	4.51727	Invasive			Campylobacter	4.51727	Invasive
Mogibacterium	9.07954	Invasive			Parvimonas	4.51727	Invasive
Corynebacterium	13.8523	Invasive			Alloprevotella	4.51727	Invasive
Fusobacterium	8.53173	Invasive			Enhydrobacter	4.51727	Invasive
Olsenella	4.51727	Invasive			Mogibacterium	4.51727	Invasive
Stomatobaculum	4.51727	Invasive			Corynebacterium	14.4564	Invasive
Finegoldia	10.5341	Invasive			Fusobacterium	4.51727	Invasive
Anaeroglobus	6.71425	Invasive			Stomatobaculum	4.51727	Invasive
Lactobacillus	8.14514	Invasive			Finegoldia	7.38272	Invasive
Tannerella	4.51727	Invasive			Anaeroglobus	4.51727	Invasive
Slackia	4.51727	Invasive			Anaerococcus	7.67049	Invasive
Peptostreptococcus	10.0257	Invasive			Peptostreptococcus	4.51727	Invasive
Paraprevotella	4.51727	Invasive			Mycoplasma	4.51727	Invasive
Treponema	4.51727	Invasive			Atopobium	4.51727	Invasive
Mycoplasma	10.0296	Invasive			Porphyromonas	4.51727	Invasive
Atopobium	11.3219	Invasive			Oribacterium	4.51727	Invasive
Bifidobacterium	4.51727	Invasive			Prevotella	17.2659	Invasive
Porphyromonas	8.33445	Invasive			Dialister	4.51727	Invasive
Pseudomonas	10.3882	Invasive			Enterococcus	11.3234	Invasive
Oribacterium	4.51727	Invasive			Campylobacter	8.6585	Invasive
Prevotella	4.51727	Invasive			Parvimonas	4.51727	Invasive
Dialister	4.51727	Invasive			Alloprevotella	4.51727	Invasive
Enterococcus	12.2886	Invasive			Enhydrobacter	4.51727	Invasive
Actinomyces	4.51727	Invasive			Mogibacterium	7.83018	Invasive
Campylobacter	4.51727	Invasive			Corynebacterium	10.5141	Invasive
Solobacterium	4.51727	Invasive			Fusobacterium	8.56821	Invasive
Parvimonas	4.51727	Invasive			Stomatobaculum	4.51727	Invasive
Alloscardovia	4.51727	Invasive			Finegoldia	10.4064	Invasive
Megasphaera	4.51727	Invasive			Anaeroglobus	8.04441	Invasive
Alloprevotella	4.51727	Invasive			Anaerococcus	12.2343	Invasive
Enhydrobacter	4.51727	Invasive			Peptostreptococcus	4.51727	Invasive
Mogibacterium	4.51727	Invasive			Mycoplasma	13.496	Invasive
Corynebacterium	19.0246	Invasive			Atopobium	9.4956	Invasive
Fusobacterium	4.51727	Invasive			Porphyromonas	8.34925	Invasive
Olsenella	4.51727	Invasive			Oribacterium	4.51727	Invasive
Stomatobaculum	4.51727	Invasive			Prevotella	10.8281	Non-invasive
Finegoldia	4.51727	Invasive			Dialister	4.51727	Non-invasive
Anaeroglobus	4.51727	Invasive			Enterococcus	4.51727	Non-invasive
Lactobacillus	4.51727	Invasive			Campylobacter	4.51727	Non-invasive
Tannerella	4.51727	Invasive			Parvimonas	4.51727	Non-invasive
Slackia	4.51727	Invasive			Alloprevotella	4.51727	Non-invasive
Peptostreptococcus	4.51727	Invasive			Enhydrobacter	9.91114	Non-invasive
Paraprevotella	4.51727	Invasive			Mogibacterium	4.51727	Non-invasive
Treponema	4.51727	Invasive			Corynebacterium	14.3838	Non-invasive
Mycoplasma	4.51727	Invasive			Fusobacterium	4.51727	Non-invasive
Atopobium	4.51727	Invasive			Stomatobaculum	4.51727	Non-invasive
Bifidobacterium	4.51727	Invasive			Finegoldia	11.0303	Non-invasive
Porphyromonas	4.51727	Invasive			Anaeroglobus	4.51727	Non-invasive
Pseudomonas	9.95006	Invasive			Anaerococcus	11.7702	Non-invasive
Oribacterium	4.51727	Invasive			Peptostreptococcus	4.51727	Non-invasive
Prevotella	4.51727	Invasive			Mycoplasma	4.51727	Non-invasive
Dialister	4.51727	Invasive			Atopobium	4.51727	Non-invasive
Enterococcus	12.3787	Invasive			Porphyromonas	9.57752	Non-invasive
Actinomyces	4.51727	Invasive			Oribacterium	4.51727	Non-invasive
Campylobacter	4.51727	Invasive			Prevotella	8.30596	Non-invasive
Solobacterium	4.51727	Invasive			Dialister	4.51727	Non-invasive
Parvimonas	4.51727	Invasive			Enterococcus	8.12154	Non-invasive
Alloscardovia	4.51727	Invasive			Campylobacter	4.51727	Non-invasive
Megasphaera	4.51727	Invasive			Parvimonas	4.51727	Non-invasive
Alloprevotella	4.51727	Invasive			Alloprevotella	4.51727	Non-invasive
Enhydrobacter	4.51727	Invasive			Enhydrobacter	7.68406	Non-invasive
Mogibacterium	4.51727	Invasive			Mogibacterium	4.51727	Non-invasive
Corynebacterium	17.9592	Invasive			Corynebacterium	13.6255	Non-invasive
Fusobacterium	4.51727	Invasive			Fusobacterium	4.51727	Non-invasive
Olsenella	4.51727	Invasive			Stomatobaculum	4.51727	Non-invasive
Stomatobaculum	4.51727	Invasive			Finegoldia	10.84	Non-invasive
Finegoldia	4.51727	Invasive			Anaeroglobus	4.51727	Non-invasive
Anaeroglobus	4.51727	Invasive			Anaerococcus	12.1785	Non-invasive
Lactobacillus	4.51727	Invasive			Peptostreptococcus	4.51727	Non-invasive
Tannerella	4.51727	Invasive			Mycoplasma	4.51727	Non-invasive
Slackia	4.51727	Invasive			Atopobium	4.51727	Non-invasive
Peptostreptococcus	4.51727	Invasive			Porphyromonas	10.0065	Non-invasive
Paraprevotella	4.51727	Invasive			Oribacterium	4.51727	Non-invasive
Treponema	4.51727	Invasive			Prevotella	11.3815	Invasive
Mycoplasma	4.51727	Invasive			Dialister	9.25029	Invasive
Atopobium	4.51727	Invasive			Enterococcus	4.51727	Invasive
Bifidobacterium	4.51727	Invasive			Campylobacter	9.99468	Invasive
Porphyromonas	4.51727	Invasive			Parvimonas	8.09232	Invasive
Pseudomonas	11.1334	Invasive			Alloprevotella	4.51727	Invasive
Oribacterium	4.51727	Invasive			Enhydrobacter	4.51727	Invasive
Prevotella	4.51727	Invasive			Mogibacterium	8.93065	Invasive
Dialister	4.51727	Invasive			Corynebacterium	16.9122	Invasive
Enterococcus	13.8145	Invasive			Fusobacterium	4.51727	Invasive
Actinomyces	4.51727	Invasive			Stomatobaculum	4.51727	Invasive
Campylobacter	4.51727	Invasive			Finegoldia	10.6526	Invasive
Solobacterium	4.51727	Invasive			Anaeroglobus	8.78909	Invasive
Parvimonas	4.51727	Invasive			Anaerococcus	13.886	Invasive
Alloscardovia	4.51727	Invasive			Peptostreptococcus	9.99468	Invasive
Megasphaera	4.51727	Invasive			Mycoplasma	10.2412	Invasive
Alloprevotella	4.51727	Invasive			Atopobium	10.0337	Invasive
Enhydrobacter	4.51727	Invasive			Porphyromonas	11.5619	Invasive
Mogibacterium	4.51727	Invasive			Oribacterium	4.51727	Invasive
Corynebacterium	17.9413	Invasive			Prevotella	7.6446	Invasive
Fusobacterium	4.51727	Invasive			Dialister	4.51727	Invasive
Olsenella	4.51727	Invasive			Enterococcus	4.51727	Invasive
Stomatobaculum	4.51727	Invasive			Campylobacter	4.51727	Invasive
Finegoldia	4.51727	Invasive			Parvimonas	6.2875	Invasive
Anaeroglobus	4.51727	Invasive			Alloprevotella	4.51727	Invasive
Lactobacillus	4.51727	Invasive			Enhydrobacter	4.51727	Invasive
Tannerella	4.51727	Invasive			Mogibacterium	4.51727	Invasive
Slackia	4.51727	Invasive			Corynebacterium	12.6599	Invasive
Peptostreptococcus	4.51727	Invasive			Fusobacterium	4.51727	Invasive
Paraprevotella	4.51727	Invasive			Stomatobaculum	4.51727	Invasive
Treponema	4.51727	Invasive			Finegoldia	8.89921	Invasive
Mycoplasma	4.51727	Invasive			Anaeroglobus	5.74371	Invasive
Atopobium	4.51727	Invasive			Anaerococcus	10.0635	Invasive
Bifidobacterium	4.51727	Invasive			Peptostreptococcus	6.82379	Invasive
Porphyromonas	4.51727	Invasive			Mycoplasma	6.18318	Invasive
Pseudomonas	9.49624	Invasive			Atopobium	6.60229	Invasive
Oribacterium	4.51727	Invasive			Porphyromonas	7.32899	Invasive
Prevotella	6.59399	Invasive			Oribacterium	4.51727	Invasive
Dialister	4.51727	Invasive			Prevotella	7.23148	Invasive
Enterococcus	10.8047	Invasive			Dialister	4.51727	Invasive
Actinomyces	4.51727	Invasive			Enterococcus	4.51727	Invasive
Campylobacter	4.51727	Invasive			Campylobacter	5.61866	Invasive
Solobacterium	4.51727	Invasive			Parvimonas	5.1098	Invasive
Parvimonas	4.51727	Invasive			Alloprevotella	4.97396	Invasive
Alloscardovia	5.85778	Invasive			Enhydrobacter	4.51727	Invasive
Megasphaera	4.51727	Invasive			Mogibacterium	4.51727	Invasive
Alloprevotella	4.51727	Invasive			Corynebacterium	11.4572	Invasive
Enhydrobacter	4.51727	Invasive			Fusobacterium	5.1098	Invasive
Mogibacterium	6.18763	Invasive			Stomatobaculum	4.51727	Invasive
Corynebacterium	13.605	Invasive			Finegoldia	5.61866	Invasive
Fusobacterium	4.51727	Invasive			Anaeroglobus	4.51727	Invasive
Olsenella	4.51727	Invasive			Anaerococcus	7.31637	Invasive
Stomatobaculum	4.51727	Invasive			Peptostreptococcus	4.51727	Invasive
Finegoldia	8.03039	Invasive			Mycoplasma	5.48379	Invasive
Anaeroglobus	4.51727	Invasive			Atopobium	6.2846	Invasive
Lactobacillus	6.41768	Invasive			Porphyromonas	4.51727	Invasive
Tannerella	4.51727	Invasive			Oribacterium	4.51727	Invasive
Slackia	4.51727	Invasive			Prevotella	7.68439	Invasive
Peptostreptococcus	6.3113	Invasive			Dialister	4.51727	Invasive
Paraprevotella	4.51727	Invasive			Enterococcus	4.51727	Invasive
Treponema	4.51727	Invasive			Campylobacter	4.51727	Invasive
Mycoplasma	4.51727	Invasive			Parvimonas	4.51727	Invasive
Atopobium	4.51727	Invasive			Alloprevotella	8.13349	Invasive
Bifidobacterium	4.51727	Invasive			Enhydrobacter	4.51727	Invasive
Porphyromonas	4.51727	Invasive			Mogibacterium	4.51727	Invasive
Pseudomonas	8.08661	Invasive			Corynebacterium	13.3133	Invasive
Oribacterium	4.51727	Invasive			Fusobacterium	7.77171	Invasive
Prevotella	7.22729	Invasive			Stomatobaculum	4.51727	Invasive
Dialister	4.51727	Invasive			Finegoldia	6.40832	Invasive
Enterococcus	8.58645	Invasive			Anaeroglobus	4.51727	Invasive
Actinomyces	4.51727	Invasive			Anaerococcus	6.93274	Invasive
Campylobacter	4.51727	Invasive			Peptostreptococcus	5.75032	Invasive
Solobacterium	4.51727	Invasive			Mycoplasma	7.72932	Invasive
Parvimonas	4.51727	Invasive			Atopobium	4.51727	Invasive
Alloscardovia	4.51727	Invasive			Porphyromonas	4.51727	Invasive
Megasphaera	4.51727	Invasive			Oribacterium	4.51727	Invasive
Alloprevotella	4.51727	Invasive			Prevotella	4.51727	Invasive
Enhydrobacter	4.51727	Invasive			Dialister	4.51727	Invasive
Mogibacterium	4.51727	Invasive			Enterococcus	9.39608	Invasive
Corynebacterium	14.4564	Invasive			Campylobacter	4.51727	Invasive
Fusobacterium	4.51727	Invasive			Parvimonas	4.51727	Invasive
Olsenella	4.51727	Invasive			Alloprevotella	4.51727	Invasive
Stomatobaculum	4.51727	Invasive			Enhydrobacter	4.51727	Invasive
Finegoldia	7.38272	Invasive			Mogibacterium	4.51727	Invasive
Anaeroglobus	4.51727	Invasive			Corynebacterium	14.7578	Invasive
Lactobacillus	4.51727	Invasive			Fusobacterium	4.51727	Invasive
Tannerella	4.51727	Invasive			Stomatobaculum	4.51727	Invasive
Slackia	4.51727	Invasive			Finegoldia	4.51727	Invasive
Peptostreptococcus	4.51727	Invasive			Anaeroglobus	4.51727	Invasive
Paraprevotella	4.51727	Invasive			Anaerococcus	4.51727	Invasive
Treponema	4.51727	Invasive			Peptostreptococcus	4.51727	Invasive
Mycoplasma	4.51727	Invasive			Mycoplasma	11.0722	Invasive
Atopobium	4.51727	Invasive			Atopobium	4.51727	Invasive
Bifidobacterium	4.51727	Invasive			Porphyromonas	4.51727	Invasive
Porphyromonas	4.51727	Invasive			Oribacterium	4.51727	Invasive
Pseudomonas	6.47801	Invasive			Prevotella	16.7709	Invasive
Oribacterium	4.51727	Invasive			Dialister	13.1011	Invasive
Prevotella	17.2659	Invasive			Enterococcus	10.0256	Invasive
Dialister	4.51727	Invasive			Campylobacter	12.0573	Invasive
Enterococcus	11.3234	Invasive			Parvimonas	7.26081	Invasive
Actinomyces	8.6585	Invasive			Alloprevotella	15.8848	Invasive
Campylobacter	8.6585	Invasive			Enhydrobacter	4.51727	Invasive
Solobacterium	4.51727	Invasive			Mogibacterium	4.51727	Invasive
Parvimonas	4.51727	Invasive			Corynebacterium	13.1503	Invasive
Alloscardovia	4.51727	Invasive			Fusobacterium	16.6444	Invasive
Megasphaera	8.7396	Invasive			Stomatobaculum	4.51727	Invasive
Alloprevotella	4.51727	Invasive			Finegoldia	8.64066	Invasive
Enhydrobacter	4.51727	Invasive			Anaeroglobus	10.3472	Invasive
Mogibacterium	7.83018	Invasive			Anaerococcus	7.63769	Invasive
Corynebacterium	10.5141	Invasive			Peptostreptococcus	6.96465	Invasive
Fusobacterium	8.56821	Invasive			Mycoplasma	15.115	Invasive
Olsenella	10.5477	Invasive			Atopobium	9.04513	Invasive
Stomatobaculum	4.51727	Invasive			Porphyromonas	4.51727	Invasive
Finegoldia	10.4064	Invasive			Oribacterium	4.51727	Invasive
Anaeroglobus	8.04441	Invasive			Prevotella	7.98224	Invasive
Lactobacillus	15.3955	Invasive			Dialister	4.51727	Invasive
Tannerella	4.51727	Invasive			Enterococcus	4.51727	Invasive
Slackia	8.4663	Invasive			Campylobacter	5.61938	Invasive
Peptostreptococcus	4.51727	Invasive			Parvimonas	4.51727	Invasive
Paraprevotella	12.956	Invasive			Alloprevotella	6.7992	Invasive
Treponema	9.32243	Invasive			Enhydrobacter	4.51727	Invasive
Mycoplasma	13.496	Invasive			Mogibacterium	4.51727	Invasive
Atopobium	9.4956	Invasive			Corynebacterium	13.4915	Invasive
Bifidobacterium	13.1755	Invasive			Fusobacterium	6.91033	Invasive
Porphyromonas	8.34925	Invasive			Stomatobaculum	4.51727	Invasive
Pseudomonas	12.5732	Invasive			Finegoldia	4.51727	Invasive
Oribacterium	4.51727	Invasive			Anaeroglobus	5.85778	Invasive
Prevotella	10.8281	Non-invasive			Anaerococcus	8.18807	Invasive
Dialister	4.51727	Non-invasive			Peptostreptococcus	6.7992	Invasive
Enterococcus	4.51727	Non-invasive			Mycoplasma	6.3113	Invasive
Actinomyces	8.82155	Non-invasive			Atopobium	4.51727	Invasive
Campylobacter	4.51727	Non-invasive			Porphyromonas	4.51727	Invasive
Solobacterium	4.51727	Non-invasive			Oribacterium	4.51727	Invasive
Parvimonas	4.51727	Non-invasive			Prevotella	7.78577	Invasive
Alloscardovia	4.51727	Non-invasive			Dialister	4.51727	Invasive
Megasphaera	4.51727	Non-invasive			Enterococcus	4.51727	Invasive
Alloprevotella	4.51727	Non-invasive			Campylobacter	4.51727	Invasive
Enhydrobacter	9.91114	Non-invasive			Parvimonas	4.51727	Invasive
Mogibacterium	4.51727	Non-invasive			Alloprevotella	6.08521	Invasive
Corynebacterium	14.3838	Non-invasive			Enhydrobacter	4.51727	Invasive
Fusobacterium	4.51727	Non-invasive			Mogibacterium	4.51727	Invasive
Olsenella	4.51727	Non-invasive			Corynebacterium	13.7636	Invasive
Stomatobaculum	4.51727	Non-invasive			Fusobacterium	7.22054	Invasive
Finegoldia	11.0303	Non-invasive			Stomatobaculum	4.51727	Invasive
Anaeroglobus	4.51727	Non-invasive			Finegoldia	9.77609	Invasive
Lactobacillus	4.51727	Non-invasive			Anaeroglobus	4.51727	Invasive
Tannerella	4.51727	Non-invasive			Anaerococcus	9.78827	Invasive
Slackia	4.51727	Non-invasive			Peptostreptococcus	4.51727	Invasive
Peptostreptococcus	4.51727	Non-invasive			Mycoplasma	5.6582	Invasive
Paraprevotella	4.51727	Non-invasive			Atopobium	6.2341	Invasive
Treponema	4.51727	Non-invasive			Porphyromonas	5.90059	Invasive
Mycoplasma	4.51727	Non-invasive			Oribacterium	4.51727	Invasive
Atopobium	4.51727	Non-invasive			Prevotella	7.95559	Non-invasive
Bifidobacterium	4.51727	Non-invasive			Dialister	6.75933	Non-invasive
Porphyromonas	9.57752	Non-invasive			Enterococcus	4.51727	Non-invasive
Pseudomonas	13.9072	Non-invasive			Campylobacter	6.50621	Non-invasive
Oribacterium	4.51727	Non-invasive			Parvimonas	4.51727	Non-invasive
Prevotella	8.30596	Non-invasive			Alloprevotella	4.51727	Non-invasive
Dialister	4.51727	Non-invasive			Enhydrobacter	4.51727	Non-invasive
Enterococcus	8.12154	Non-invasive			Mogibacterium	4.51727	Non-invasive
Actinomyces	8.86936	Non-invasive			Corynebacterium	13.1633	Non-invasive
Campylobacter	4.51727	Non-invasive			Fusobacterium	4.51727	Non-invasive
Solobacterium	4.51727	Non-invasive			Stomatobaculum	5.6913	Non-invasive
Parvimonas	4.51727	Non-invasive			Finegoldia	8.40706	Non-invasive
Alloscardovia	4.51727	Non-invasive			Anaeroglobus	4.51727	Non-invasive
Megasphaera	4.51727	Non-invasive			Anaerococcus	8.61414	Non-invasive
Alloprevotella	4.51727	Non-invasive			Peptostreptococcus	4.51727	Non-invasive
Enhydrobacter	7.68406	Non-invasive			Mycoplasma	4.51727	Non-invasive
Mogibacterium	4.51727	Non-invasive			Atopobium	4.51727	Non-invasive
Corynebacterium	13.6255	Non-invasive			Porphyromonas	4.51727	Non-invasive
Fusobacterium	4.51727	Non-invasive			Oribacterium	4.51727	Non-invasive
Olsenella	4.51727	Non-invasive			Prevotella	8.48382	Non-invasive
Stomatobaculum	4.51727	Non-invasive			Dialister	7.97182	Non-invasive
Finegoldia	10.84	Non-invasive			Enterococcus	7.45796	Non-invasive
Anaeroglobus	4.51727	Non-invasive			Campylobacter	8.0465	Non-invasive
Lactobacillus	11.1662	Non-invasive			Parvimonas	4.51727	Non-invasive
Tannerella	7.30685	Non-invasive			Alloprevotella	4.51727	Non-invasive
Slackia	4.51727	Non-invasive			Enhydrobacter	4.51727	Non-invasive
Peptostreptococcus	4.51727	Non-invasive			Mogibacterium	4.51727	Non-invasive
Paraprevotella	4.51727	Non-invasive			Corynebacterium	13.9469	Non-invasive
Treponema	4.51727	Non-invasive			Fusobacterium	4.51727	Non-invasive
Mycoplasma	4.51727	Non-invasive			Stomatobaculum	4.51727	Non-invasive
Atopobium	4.51727	Non-invasive			Finegoldia	9.93364	Non-invasive
Bifidobacterium	4.51727	Non-invasive			Anaeroglobus	4.51727	Non-invasive
Porphyromonas	10.0065	Non-invasive			Anaerococcus	10.3164	Non-invasive
Pseudomonas	12.6671	Non-invasive			Peptostreptococcus	4.51727	Non-invasive
Oribacterium	4.51727	Non-invasive			Mycoplasma	4.51727	Non-invasive
Prevotella	11.3815	Invasive			Atopobium	6.91101	Non-invasive
Dialister	9.25029	Invasive			Porphyromonas	5.88087	Non-invasive
Enterococcus	4.51727	Invasive			Oribacterium	4.51727	Non-invasive
Actinomyces	9.33473	Invasive			Prevotella	4.51727	Invasive
Campylobacter	9.99468	Invasive			Dialister	6.69253	Invasive
Solobacterium	9.05129	Invasive			Enterococcus	12.2508	Invasive
Parvimonas	8.09232	Invasive			Campylobacter	8.36552	Invasive
Alloscardovia	10.6089	Invasive			Parvimonas	4.51727	Invasive
Megasphaera	4.51727	Invasive			Alloprevotella	4.51727	Invasive
Alloprevotella	4.51727	Invasive			Enhydrobacter	4.51727	Invasive
Enhydrobacter	4.51727	Invasive			Mogibacterium	6.21003	Invasive
Mogibacterium	8.93065	Invasive			Corynebacterium	11.4029	Invasive
Corynebacterium	16.9122	Invasive			Fusobacterium	7.45069	Invasive
Fusobacterium	4.51727	Invasive			Stomatobaculum	4.51727	Invasive
Olsenella	4.51727	Invasive			Finegoldia	5.94448	Invasive
Stomatobaculum	4.51727	Invasive			Anaeroglobus	7.94224	Invasive
Finegoldia	10.6526	Invasive			Anaerococcus	9.96493	Invasive
Anaeroglobus	8.78909	Invasive			Peptostreptococcus	4.51727	Invasive
Lactobacillus	4.51727	Invasive			Mycoplasma	9.24776	Invasive
Tannerella	4.51727	Invasive			Atopobium	4.51727	Invasive
Slackia	4.51727	Invasive			Porphyromonas	4.51727	Invasive
Peptostreptococcus	9.99468	Invasive			Oribacterium	4.51727	Invasive
Paraprevotella	4.51727	Invasive			Prevotella	4.51727	Non-invasive
Treponema	4.51727	Invasive			Dialister	4.51727	Non-invasive
Mycoplasma	10.2412	Invasive			Enterococcus	7.51631	Non-invasive
Atopobium	10.0337	Invasive			Campylobacter	4.51727	Non-invasive
Bifidobacterium	9.99468	Invasive			Parvimonas	4.51727	Non-invasive
Porphyromonas	11.5619	Invasive			Alloprevotella	4.51727	Non-invasive
Pseudomonas	12.5055	Invasive			Enhydrobacter	4.51727	Non-invasive
Oribacterium	4.51727	Invasive			Mogibacterium	4.51727	Non-invasive
Prevotella	7.6446	Invasive			Corynebacterium	9.17919	Non-invasive
Dialister	4.51727	Invasive			Fusobacterium	4.51727	Non-invasive
Enterococcus	4.51727	Invasive			Stomatobaculum	4.51727	Non-invasive
Actinomyces	4.51727	Invasive			Finegoldia	4.51727	Non-invasive
Campylobacter	4.51727	Invasive			Anaeroglobus	4.51727	Non-invasive
Solobacterium	4.51727	Invasive			Anaerococcus	4.51727	Non-invasive
Parvimonas	6.2875	Invasive			Peptostreptococcus	4.51727	Non-invasive
Alloscardovia	6.535	Invasive			Mycoplasma	4.51727	Non-invasive
Megasphaera	4.51727	Invasive			Atopobium	4.51727	Non-invasive
Alloprevotella	4.51727	Invasive			Porphyromonas	4.51727	Non-invasive
Enhydrobacter	4.51727	Invasive			Oribacterium	4.51727	Non-invasive
Mogibacterium	4.51727	Invasive			Prevotella	6.74514	Invasive
Corynebacterium	12.6599	Invasive			Dialister	8.19871	Invasive
Fusobacterium	4.51727	Invasive			Enterococcus	13.366	Invasive
Olsenella	4.51727	Invasive			Campylobacter	9.38385	Invasive
Stomatobaculum	4.51727	Invasive			Parvimonas	4.51727	Invasive
Finegoldia	8.89921	Invasive			Alloprevotella	4.51727	Invasive
Anaeroglobus	5.74371	Invasive			Enhydrobacter	4.51727	Invasive
Lactobacillus	4.51727	Invasive			Mogibacterium	4.51727	Invasive
Tannerella	4.51727	Invasive			Corynebacterium	13.6387	Invasive
Slackia	4.51727	Invasive			Fusobacterium	7.08503	Invasive
Peptostreptococcus	6.82379	Invasive			Stomatobaculum	4.51727	Invasive
Paraprevotella	4.51727	Invasive			Finegoldia	4.51727	Invasive
Treponema	4.51727	Invasive			Anaeroglobus	9.24703	Invasive
Mycoplasma	6.18318	Invasive			Anaerococcus	8.2394	Invasive
Atopobium	6.60229	Invasive			Peptostreptococcus	4.51727	Invasive
Bifidobacterium	4.51727	Invasive			Mycoplasma	10.1621	Invasive
Porphyromonas	7.32899	Invasive			Atopobium	4.51727	Invasive
Pseudomonas	7.95631	Invasive			Porphyromonas	6.11024	Invasive
Oribacterium	4.51727	Invasive			Oribacterium	4.51727	Invasive
Prevotella	7.23148	Invasive			Prevotella	15.0199	Invasive
Dialister	4.51727	Invasive			Dialister	10.3481	Invasive
Enterococcus	4.51727	Invasive			Enterococcus	11.1723	Invasive
Actinomyces	6.74307	Invasive			Campylobacter	4.51727	Invasive
Campylobacter	5.61866	Invasive			Parvimonas	9.85518	Invasive
Solobacterium	5.22269	Invasive			Alloprevotella	7.21188	Invasive
Parvimonas	5.1098	Invasive			Enhydrobacter	4.51727	Invasive
Alloscardovia	4.51727	Invasive			Mogibacterium	8.3704	Invasive
Megasphaera	4.51727	Invasive			Corynebacterium	11.146	Invasive
Alloprevotella	4.97396	Invasive			Fusobacterium	8.88172	Invasive
Enhydrobacter	4.51727	Invasive			Stomatobaculum	4.51727	Invasive
Mogibacterium	4.51727	Invasive			Finegoldia	14.4846	Invasive
Corynebacterium	11.4572	Invasive			Anaeroglobus	7.51049	Invasive
Fusobacterium	5.1098	Invasive			Anaerococcus	9.84112	Invasive
Olsenella	4.51727	Invasive			Peptostreptococcus	13.632	Invasive
Stomatobaculum	4.51727	Invasive			Mycoplasma	10.9596	Invasive
Finegoldia	5.61866	Invasive			Atopobium	9.22144	Invasive
Anaeroglobus	4.51727	Invasive			Porphyromonas	11.8275	Invasive
Lactobacillus	4.51727	Invasive			Oribacterium	4.51727	Invasive
Tannerella	4.51727	Invasive			Prevotella	4.51727	Invasive
Slackia	4.51727	Invasive			Dialister	4.51727	Invasive
Peptostreptococcus	4.51727	Invasive			Enterococcus	4.51727	Invasive
Paraprevotella	5.1098	Invasive			Campylobacter	12.077	Invasive
Treponema	4.51727	Invasive			Parvimonas	4.51727	Invasive
Mycoplasma	5.48379	Invasive			Alloprevotella	4.51727	Invasive
Atopobium	6.2846	Invasive			Enhydrobacter	4.51727	Invasive
Bifidobacterium	4.51727	Invasive			Mogibacterium	4.51727	Invasive
Porphyromonas	4.51727	Invasive			Corynebacterium	33.9241	Invasive
Pseudomonas	8.448	Invasive			Fusobacterium	13.1349	Invasive
Oribacterium	4.51727	Invasive			Stomatobaculum	4.51727	Invasive
Prevotella	7.68439	Invasive			Finegoldia	4.51727	Invasive
Dialister	4.51727	Invasive			Anaeroglobus	4.51727	Invasive
Enterococcus	4.51727	Invasive			Anaerococcus	13.3499	Invasive
Actinomyces	4.51727	Invasive			Peptostreptococcus	4.51727	Invasive
Campylobacter	4.51727	Invasive			Mycoplasma	21.6107	Invasive
Solobacterium	4.51727	Invasive			Atopobium	4.51727	Invasive
Parvimonas	4.51727	Invasive			Porphyromonas	4.51727	Invasive
Alloscardovia	4.51727	Invasive			Oribacterium	4.51727	Invasive
Megasphaera	4.51727	Invasive			Prevotella	4.51727	Invasive
Alloprevotella	8.13349	Invasive			Dialister	4.51727	Invasive
Enhydrobacter	4.51727	Invasive			Enterococcus	4.51727	Invasive
Mogibacterium	4.51727	Invasive			Campylobacter	4.51727	Invasive
Corynebacterium	13.3133	Invasive			Parvimonas	11.8146	Invasive
Fusobacterium	7.77171	Invasive			Alloprevotella	4.51727	Invasive
Olsenella	4.51727	Invasive			Enhydrobacter	4.51727	Invasive
Stomatobaculum	4.51727	Invasive			Mogibacterium	4.51727	Invasive
Finegoldia	6.40832	Invasive			Corynebacterium	36.3567	Invasive
Anaeroglobus	4.51727	Invasive			Fusobacterium	4.51727	Invasive
Lactobacillus	4.51727	Invasive			Stomatobaculum	4.51727	Invasive
Tannerella	4.51727	Invasive			Finegoldia	4.51727	Invasive
Slackia	4.51727	Invasive			Anaeroglobus	4.51727	Invasive
Peptostreptococcus	5.75032	Invasive			Anaerococcus	12.8486	Invasive
Paraprevotella	4.51727	Invasive			Peptostreptococcus	4.51727	Invasive
Treponema	4.51727	Invasive			Mycoplasma	20.0052	Invasive
Mycoplasma	7.72932	Invasive			Atopobium	4.51727	Invasive
Atopobium	4.51727	Invasive			Porphyromonas	4.51727	Invasive
Bifidobacterium	4.51727	Invasive			Oribacterium	4.51727	Invasive
Porphyromonas	4.51727	Invasive			Prevotella	8.70136	Invasive
Pseudomonas	6.40832	Invasive			Dialister	4.51727	Invasive
Oribacterium	4.51727	Invasive			Enterococcus	7.57101	Invasive
Prevotella	4.51727	Invasive			Campylobacter	4.51727	Invasive
Dialister	4.51727	Invasive			Parvimonas	4.51727	Invasive
Enterococcus	9.39608	Invasive			Alloprevotella	4.51727	Invasive
Actinomyces	4.51727	Invasive			Enhydrobacter	4.51727	Invasive
Campylobacter	4.51727	Invasive			Mogibacterium	4.51727	Invasive
Solobacterium	4.51727	Invasive			Corynebacterium	9.24362	Invasive
Parvimonas	4.51727	Invasive			Fusobacterium	4.51727	Invasive
Alloscardovia	4.51727	Invasive			Stomatobaculum	4.51727	Invasive
Megasphaera	4.51727	Invasive			Finegoldia	10.1002	Invasive
Alloprevotella	4.51727	Invasive			Anaeroglobus	4.51727	Invasive
Enhydrobacter	4.51727	Invasive			Anaerococcus	9.24362	Invasive
Mogibacterium	4.51727	Invasive			Peptostreptococcus	7.57101	Invasive
Corynebacterium	14.7578	Invasive			Mycoplasma	10.0547	Invasive
Fusobacterium	4.51727	Invasive			Atopobium	8.32558	Invasive
Olsenella	4.51727	Invasive			Porphyromonas	4.51727	Invasive
Stomatobaculum	4.51727	Invasive			Oribacterium	4.51727	Invasive
Finegoldia	4.51727	Invasive			Prevotella	12.3777	Invasive
Anaeroglobus	4.51727	Invasive			Dialister	4.51727	Invasive
Lactobacillus	4.51727	Invasive			Enterococcus	9.54977	Invasive
Tannerella	4.51727	Invasive			Campylobacter	4.51727	Invasive
Slackia	4.51727	Invasive			Parvimonas	8.4601	Invasive
Peptostreptococcus	4.51727	Invasive			Alloprevotella	4.51727	Invasive
Paraprevotella	4.51727	Invasive			Enhydrobacter	4.51727	Invasive
Treponema	4.51727	Invasive			Mogibacterium	4.51727	Invasive
Mycoplasma	11.0722	Invasive			Corynebacterium	14.9416	Invasive
Atopobium	4.51727	Invasive			Fusobacterium	4.51727	Invasive
Bifidobacterium	4.51727	Invasive			Stomatobaculum	4.51727	Invasive
Porphyromonas	4.51727	Invasive			Finegoldia	14.4669	Invasive
Pseudomonas	7.48455	Invasive			Anaeroglobus	4.51727	Invasive
Oribacterium	4.51727	Invasive			Anaerococcus	13.8081	Invasive
Prevotella	16.7709	Invasive			Peptostreptococcus	11.3335	Invasive
Dialister	13.1011	Invasive			Mycoplasma	13.1402	Invasive
Enterococcus	10.0256	Invasive			Atopobium	11.2389	Invasive
Actinomyces	4.51727	Invasive			Porphyromonas	4.51727	Invasive
Campylobacter	12.0573	Invasive			Oribacterium	4.51727	Invasive
Solobacterium	4.51727	Invasive			Prevotella	8.68316	Non-invasive
Parvimonas	7.26081	Invasive			Dialister	4.51727	Non-invasive
Alloscardovia	4.51727	Invasive			Enterococcus	4.51727	Non-invasive
Megasphaera	11.1585	Invasive			Campylobacter	4.51727	Non-invasive
Alloprevotella	15.8848	Invasive			Parvimonas	4.51727	Non-invasive
Enhydrobacter	4.51727	Invasive			Alloprevotella	6.55802	Non-invasive
Mogibacterium	4.51727	Invasive			Enhydrobacter	8.65153	Non-invasive
Corynebacterium	13.1503	Invasive			Mogibacterium	4.51727	Non-invasive
Fusobacterium	16.6444	Invasive			Corynebacterium	14.9632	Non-invasive
Olsenella	4.51727	Invasive			Fusobacterium	4.51727	Non-invasive
Stomatobaculum	4.51727	Invasive			Stomatobaculum	4.51727	Non-invasive
Finegoldia	8.64066	Invasive			Finegoldia	11.2003	Non-invasive
Anaeroglobus	10.3472	Invasive			Anaeroglobus	4.51727	Non-invasive
Lactobacillus	4.51727	Invasive			Anaerococcus	11.8768	Non-invasive
Tannerella	4.51727	Invasive			Peptostreptococcus	4.51727	Non-invasive
Slackia	4.51727	Invasive			Mycoplasma	5.73421	Non-invasive
Peptostreptococcus	6.96465	Invasive			Atopobium	6.65259	Non-invasive
Paraprevotella	14.6396	Invasive			Porphyromonas	6.73661	Non-invasive
Treponema	4.51727	Invasive			Oribacterium	4.51727	Non-invasive
Mycoplasma	15.115	Invasive			Prevotella	4.51727	Non-invasive
Atopobium	9.04513	Invasive			Dialister	4.51727	Non-invasive
Bifidobacterium	4.51727	Invasive			Enterococcus	4.51727	Non-invasive
Porphyromonas	4.51727	Invasive			Campylobacter	4.51727	Non-invasive
Pseudomonas	4.51727	Invasive			Parvimonas	4.51727	Non-invasive
Oribacterium	4.51727	Invasive			Alloprevotella	4.51727	Non-invasive
Prevotella	7.98224	Invasive			Enhydrobacter	4.51727	Non-invasive
Dialister	4.51727	Invasive			Mogibacterium	4.51727	Non-invasive
Enterococcus	4.51727	Invasive			Corynebacterium	15.108	Non-invasive
Actinomyces	4.51727	Invasive			Fusobacterium	7.92602	Non-invasive
Campylobacter	5.61938	Invasive			Stomatobaculum	4.51727	Non-invasive
Solobacterium	4.51727	Invasive			Finegoldia	11.953	Non-invasive
Parvimonas	4.51727	Invasive			Anaeroglobus	4.51727	Non-invasive
Alloscardovia	4.51727	Invasive			Anaerococcus	13.3073	Non-invasive
Megasphaera	4.51727	Invasive			Peptostreptococcus	4.51727	Non-invasive
Alloprevotella	6.7992	Invasive			Mycoplasma	4.51727	Non-invasive
Enhydrobacter	4.51727	Invasive			Atopobium	4.51727	Non-invasive
Mogibacterium	4.51727	Invasive			Porphyromonas	7.68957	Non-invasive
Corynebacterium	13.4915	Invasive			Oribacterium	4.51727	Non-invasive
Fusobacterium	6.91033	Invasive			Prevotella	4.51727	Non-invasive
Olsenella	4.51727	Invasive			Dialister	4.51727	Non-invasive
Stomatobaculum	4.51727	Invasive			Enterococcus	6.76044	Non-invasive
Finegoldia	4.51727	Invasive			Campylobacter	5.5326	Non-invasive
Anaeroglobus	5.85778	Invasive			Parvimonas	4.51727	Non-invasive
Lactobacillus	4.51727	Invasive			Alloprevotella	4.51727	Non-invasive
Tannerella	4.51727	Invasive			Enhydrobacter	4.51727	Non-invasive
Slackia	4.51727	Invasive			Mogibacterium	4.51727	Non-invasive
Peptostreptococcus	6.7992	Invasive			Corynebacterium	8.50781	Non-invasive
Paraprevotella	6.66878	Invasive			Fusobacterium	5.93791	Non-invasive
Treponema	4.51727	Invasive			Stomatobaculum	4.51727	Non-invasive
Mycoplasma	6.3113	Invasive			Finegoldia	5.93791	Non-invasive
Atopobium	4.51727	Invasive			Anaeroglobus	4.51727	Non-invasive
Bifidobacterium	4.51727	Invasive			Anaerococcus	6.82889	Non-invasive
Porphyromonas	4.51727	Invasive			Peptostreptococcus	4.51727	Non-invasive
Pseudomonas	8.04197	Invasive			Mycoplasma	5.5326	Non-invasive
Oribacterium	4.51727	Invasive			Atopobium	5.5326	Non-invasive
Prevotella	7.78577	Invasive			Porphyromonas	5.5326	Non-invasive
Dialister	4.51727	Invasive			Oribacterium	4.51727	Non-invasive
Enterococcus	4.51727	Invasive			Prevotella	10.4909	Invasive
Actinomyces	6.64289	Invasive			Dialister	9.41002	Invasive
Campylobacter	4.51727	Invasive			Enterococcus	8.42881	Invasive
Solobacterium	4.51727	Invasive			Campylobacter	9.71826	Invasive
Parvimonas	4.51727	Invasive			Parvimonas	9.41002	Invasive
Alloscardovia	4.51727	Invasive			Alloprevotella	8.57109	Invasive
Megasphaera	4.51727	Invasive			Enhydrobacter	4.51727	Invasive
Alloprevotella	6.08521	Invasive			Mogibacterium	11.1772	Invasive
Enhydrobacter	4.51727	Invasive			Corynebacterium	13.3743	Invasive
Mogibacterium	4.51727	Invasive			Fusobacterium	11.1454	Invasive
Corynebacterium	13.7636	Invasive			Stomatobaculum	9.1173	Invasive
Fusobacterium	7.22054	Invasive			Finegoldia	9.32301	Invasive
Olsenella	4.51727	Invasive			Anaeroglobus	4.51727	Invasive
Stomatobaculum	4.51727	Invasive			Anaerococcus	9.69252	Invasive
Finegoldia	9.77609	Invasive			Peptostreptococcus	9.37993	Invasive
Anaeroglobus	4.51727	Invasive			Mycoplasma	9.1173	Invasive
Lactobacillus	6.5595	Invasive			Atopobium	12.2289	Invasive
Tannerella	4.51727	Invasive			Porphyromonas	9.70976	Invasive
Slackia	4.51727	Invasive			Oribacterium	9.62959	Invasive
Peptostreptococcus	4.51727	Invasive			Prevotella	11.9062	Invasive
Paraprevotella	4.51727	Invasive			Dialister	9.34109	Invasive
Treponema	6.2341	Invasive			Enterococcus	4.51727	Invasive
Mycoplasma	5.6582	Invasive			Campylobacter	4.51727	Invasive
Atopobium	6.2341	Invasive			Parvimonas	9.95824	Invasive
Bifidobacterium	7.10156	Invasive			Alloprevotella	4.51727	Invasive
Porphyromonas	5.90059	Invasive			Enhydrobacter	4.51727	Invasive
Pseudomonas	7.98221	Invasive			Mogibacterium	4.51727	Invasive
Oribacterium	4.51727	Invasive			Corynebacterium	14.2094	Invasive
Prevotella	7.95559	Non-invasive			Fusobacterium	11.4537	Invasive
Dialister	6.75933	Non-invasive			Stomatobaculum	4.51727	Invasive
Enterococcus	4.51727	Non-invasive			Finegoldia	11.5169	Invasive
Actinomyces	6.60035	Non-invasive			Anaeroglobus	8.52665	Invasive
Campylobacter	6.50621	Non-invasive			Anaerococcus	13.1243	Invasive
Solobacterium	4.51727	Non-invasive			Peptostreptococcus	11.1054	Invasive
Parvimonas	4.51727	Non-invasive			Mycoplasma	4.51727	Invasive
Alloscardovia	4.51727	Non-invasive			Atopobium	8.29254	Invasive
Megasphaera	4.51727	Non-invasive			Porphyromonas	4.51727	Invasive
Alloprevotella	4.51727	Non-invasive			Oribacterium	4.51727	Invasive
Enhydrobacter	4.51727	Non-invasive			Prevotella	6.87897	Non-invasive
Mogibacterium	4.51727	Non-invasive			Dialister	6.23476	Non-invasive
Corynebacterium	13.1633	Non-invasive			Enterococcus	4.51727	Non-invasive
Fusobacterium	4.51727	Non-invasive			Campylobacter	4.51727	Non-invasive
Olsenella	4.51727	Non-invasive			Parvimonas	8.21811	Non-invasive
Stomatobaculum	5.6913	Non-invasive			Alloprevotella	4.51727	Non-invasive
Finegoldia	8.40706	Non-invasive			Enhydrobacter	4.51727	Non-invasive
Anaeroglobus	4.51727	Non-invasive			Mogibacterium	6.43238	Non-invasive
Lactobacillus	4.51727	Non-invasive			Corynebacterium	12.7102	Non-invasive
Tannerella	4.51727	Non-invasive			Fusobacterium	8.63869	Non-invasive
Slackia	4.51727	Non-invasive			Stomatobaculum	4.51727	Non-invasive
Peptostreptococcus	4.51727	Non-invasive			Finegoldia	8.0846	Non-invasive
Paraprevotella	4.51727	Non-invasive			Anaeroglobus	4.51727	Non-invasive
Treponema	4.51727	Non-invasive			Anaerococcus	9.41758	Non-invasive
Mycoplasma	4.51727	Non-invasive			Peptostreptococcus	8.85218	Non-invasive
Atopobium	4.51727	Non-invasive			Mycoplasma	6.82924	Non-invasive
Bifidobacterium	4.51727	Non-invasive			Atopobium	7.7013	Non-invasive
Porphyromonas	4.51727	Non-invasive			Porphyromonas	4.51727	Non-invasive
Pseudomonas	8.02533	Non-invasive			Oribacterium	4.51727	Non-invasive
Oribacterium	4.51727	Non-invasive			Prevotella	12.335	Invasive
Prevotella	8.48382	Non-invasive			Dialister	9.53479	Invasive
Dialister	7.97182	Non-invasive			Enterococcus	4.51727	Invasive
Enterococcus	7.45796	Non-invasive			Campylobacter	7.41178	Invasive
Actinomyces	4.51727	Non-invasive			Parvimonas	9.39284	Invasive
Campylobacter	8.0465	Non-invasive			Alloprevotella	8.10815	Invasive
Solobacterium	4.51727	Non-invasive			Enhydrobacter	4.51727	Invasive
Parvimonas	4.51727	Non-invasive			Mogibacterium	7.32501	Invasive
Alloscardovia	4.51727	Non-invasive			Corynebacterium	15.0071	Invasive
Megasphaera	4.51727	Non-invasive			Fusobacterium	11.6841	Invasive
Alloprevotella	4.51727	Non-invasive			Stomatobaculum	4.51727	Invasive
Enhydrobacter	4.51727	Non-invasive			Finegoldia	10.9953	Invasive
Mogibacterium	4.51727	Non-invasive			Anaeroglobus	9.37936	Invasive
Corynebacterium	13.9469	Non-invasive			Anaerococcus	13.2445	Invasive
Fusobacterium	4.51727	Non-invasive			Peptostreptococcus	10.4282	Invasive
Olsenella	4.51727	Non-invasive			Mycoplasma	9.90712	Invasive
Stomatobaculum	4.51727	Non-invasive			Atopobium	8.8763	Invasive
Finegoldia	9.93364	Non-invasive			Porphyromonas	7.41178	Invasive
Anaeroglobus	4.51727	Non-invasive			Oribacterium	4.51727	Invasive
Lactobacillus	4.51727	Non-invasive			Prevotella	8.84928	Non-invasive
Tannerella	4.51727	Non-invasive			Dialister	4.51727	Non-invasive
Slackia	4.51727	Non-invasive			Enterococcus	9.71158	Non-invasive
Peptostreptococcus	4.51727	Non-invasive			Campylobacter	4.51727	Non-invasive
Paraprevotella	4.51727	Non-invasive			Parvimonas	4.51727	Non-invasive
Treponema	4.51727	Non-invasive			Alloprevotella	4.51727	Non-invasive
Mycoplasma	4.51727	Non-invasive			Enhydrobacter	8.43348	Non-invasive
Atopobium	6.91101	Non-invasive			Mogibacterium	4.51727	Non-invasive
Bifidobacterium	4.51727	Non-invasive			Corynebacterium	14.3032	Non-invasive
Porphyromonas	5.88087	Non-invasive			Fusobacterium	8.77548	Non-invasive
Pseudomonas	8.01007	Non-invasive			Stomatobaculum	7.56416	Non-invasive
Oribacterium	4.51727	Non-invasive			Finegoldia	9.87463	Non-invasive
Prevotella	4.51727	Invasive			Anaeroglobus	4.51727	Non-invasive
Dialister	6.69253	Invasive			Anaerococcus	10.6335	Non-invasive
Enterococcus	12.2508	Invasive			Peptostreptococcus	4.51727	Non-invasive
Actinomyces	4.51727	Invasive			Mycoplasma	9.41925	Non-invasive
Campylobacter	8.36552	Invasive			Atopobium	4.51727	Non-invasive
Solobacterium	4.51727	Invasive			Porphyromonas	8.04081	Non-invasive
Parvimonas	4.51727	Invasive			Oribacterium	4.51727	Non-invasive
Alloscardovia	6.40694	Invasive			Prevotella	17.6899	Invasive
Megasphaera	7.19441	Invasive			Dialister	10.4297	Invasive
Alloprevotella	4.51727	Invasive			Enterococcus	4.51727	Invasive
Enhydrobacter	4.51727	Invasive			Campylobacter	11.6829	Invasive
Mogibacterium	6.21003	Invasive			Parvimonas	12.0987	Invasive
Corynebacterium	11.4029	Invasive			Alloprevotella	4.51727	Invasive
Fusobacterium	7.45069	Invasive			Enhydrobacter	4.51727	Invasive
Olsenella	4.51727	Invasive			Mogibacterium	10.8825	Invasive
Stomatobaculum	4.51727	Invasive			Corynebacterium	14.8558	Invasive
Finegoldia	5.94448	Invasive			Fusobacterium	11.7346	Invasive
Anaeroglobus	7.94224	Invasive			Stomatobaculum	4.51727	Invasive
Lactobacillus	4.51727	Invasive			Finegoldia	4.51727	Invasive
Tannerella	4.51727	Invasive			Anaeroglobus	10.4297	Invasive
Slackia	4.51727	Invasive			Anaerococcus	11.2865	Invasive
Peptostreptococcus	4.51727	Invasive			Peptostreptococcus	13.5488	Invasive
Paraprevotella	4.51727	Invasive			Mycoplasma	12.0987	Invasive
Treponema	4.51727	Invasive			Atopobium	14.554	Invasive
Mycoplasma	9.24776	Invasive			Porphyromonas	12.7996	Invasive
Atopobium	4.51727	Invasive			Oribacterium	10.2243	Invasive
Bifidobacterium	4.51727	Invasive			Prevotella	8.47329	Non-invasive
Porphyromonas	4.51727	Invasive			Dialister	4.51727	Non-invasive
Pseudomonas	8.71801	Invasive			Enterococcus	4.51727	Non-invasive
Oribacterium	4.51727	Invasive			Campylobacter	4.51727	Non-invasive
Prevotella	4.51727	Non-invasive			Parvimonas	4.51727	Non-invasive
Dialister	4.51727	Non-invasive			Alloprevotella	4.51727	Non-invasive
Enterococcus	7.51631	Non-invasive			Enhydrobacter	4.51727	Non-invasive
Actinomyces	4.51727	Non-invasive			Mogibacterium	4.51727	Non-invasive
Campylobacter	4.51727	Non-invasive			Corynebacterium	8.3522	Non-invasive
Solobacterium	4.51727	Non-invasive			Fusobacterium	4.51727	Non-invasive
Parvimonas	4.51727	Non-invasive			Stomatobaculum	4.51727	Non-invasive
Alloscardovia	4.51727	Non-invasive			Finegoldia	4.51727	Non-invasive
Megasphaera	4.51727	Non-invasive			Anaeroglobus	4.51727	Non-invasive
Alloprevotella	4.51727	Non-invasive			Anaerococcus	9.62804	Non-invasive
Enhydrobacter	4.51727	Non-invasive			Peptostreptococcus	6.16715	Non-invasive
Mogibacterium	4.51727	Non-invasive			Mycoplasma	4.51727	Non-invasive
Corynebacterium	9.17919	Non-invasive			Atopobium	5.97879	Non-invasive
Fusobacterium	4.51727	Non-invasive			Porphyromonas	4.51727	Non-invasive
Olsenella	4.51727	Non-invasive			Oribacterium	4.51727	Non-invasive
Stomatobaculum	4.51727	Non-invasive			Prevotella	12.3959	Non-invasive
Finegoldia	4.51727	Non-invasive			Dialister	7.80582	Non-invasive
Anaeroglobus	4.51727	Non-invasive			Enterococcus	4.51727	Non-invasive
Lactobacillus	4.51727	Non-invasive			Campylobacter	10.1906	Non-invasive
Tannerella	4.51727	Non-invasive			Parvimonas	7.51865	Non-invasive
Slackia	4.51727	Non-invasive			Alloprevotella	6.39364	Non-invasive
Peptostreptococcus	4.51727	Non-invasive			Enhydrobacter	4.51727	Non-invasive
Paraprevotella	4.51727	Non-invasive			Mogibacterium	4.51727	Non-invasive
Treponema	4.51727	Non-invasive			Corynebacterium	8.36393	Non-invasive
Mycoplasma	4.51727	Non-invasive			Fusobacterium	8.7198	Non-invasive
Atopobium	4.51727	Non-invasive			Stomatobaculum	4.51727	Non-invasive
Bifidobacterium	4.51727	Non-invasive			Finegoldia	10.3353	Non-invasive
Porphyromonas	4.51727	Non-invasive			Anaeroglobus	6.97054	Non-invasive
Pseudomonas	9.47277	Non-invasive			Anaerococcus	10.1004	Non-invasive
Oribacterium	4.51727	Non-invasive			Peptostreptococcus	6.19712	Non-invasive
Prevotella	6.74514	Invasive			Mycoplasma	9.66839	Non-invasive
Dialister	8.19871	Invasive			Atopobium	11.3696	Non-invasive
Enterococcus	13.366	Invasive			Porphyromonas	4.51727	Non-invasive
Actinomyces	4.51727	Invasive			Oribacterium	6.54963	Non-invasive
Campylobacter	9.38385	Invasive			Prevotella	9.89087	Non-invasive
Solobacterium	4.51727	Invasive			Dialister	8.19187	Non-invasive
Parvimonas	4.51727	Invasive			Enterococcus	4.51727	Non-invasive
Alloscardovia	4.51727	Invasive			Campylobacter	4.51727	Non-invasive
Megasphaera	7.72226	Invasive			Parvimonas	4.51727	Non-invasive
Alloprevotella	4.51727	Invasive			Alloprevotella	4.51727	Non-invasive
Enhydrobacter	4.51727	Invasive			Enhydrobacter	9.94474	Non-invasive
Mogibacterium	4.51727	Invasive			Mogibacterium	4.51727	Non-invasive
Corynebacterium	13.6387	Invasive			Corynebacterium	12.7147	Non-invasive
Fusobacterium	7.08503	Invasive			Fusobacterium	8.19187	Non-invasive
Olsenella	4.51727	Invasive			Stomatobaculum	4.51727	Non-invasive
Stomatobaculum	4.51727	Invasive			Finegoldia	8.40306	Non-invasive
Finegoldia	4.51727	Invasive			Anaeroglobus	4.51727	Non-invasive
Anaeroglobus	9.24703	Invasive			Anaerococcus	13.5905	Non-invasive
Lactobacillus	4.51727	Invasive			Peptostreptococcus	4.51727	Non-invasive
Tannerella	4.51727	Invasive			Mycoplasma	7.69897	Non-invasive
Slackia	4.51727	Invasive			Atopobium	4.51727	Non-invasive
Peptostreptococcus	4.51727	Invasive			Porphyromonas	7.18774	Non-invasive
Paraprevotella	4.51727	Invasive			Oribacterium	4.51727	Non-invasive
Treponema	4.51727	Invasive			Prevotella	4.51727	Invasive
Mycoplasma	10.1621	Invasive			Dialister	4.51727	Invasive
Atopobium	4.51727	Invasive			Enterococcus	4.51727	Invasive
Bifidobacterium	4.51727	Invasive			Campylobacter	4.51727	Invasive
Porphyromonas	6.11024	Invasive			Parvimonas	4.51727	Invasive
Pseudomonas	8.15579	Invasive			Alloprevotella	4.51727	Invasive
Oribacterium	4.51727	Invasive			Enhydrobacter	4.51727	Invasive
Prevotella	15.0199	Invasive			Mogibacterium	4.51727	Invasive
Dialister	10.3481	Invasive			Corynebacterium	4.51727	Invasive
Enterococcus	11.1723	Invasive			Fusobacterium	4.51727	Invasive
Actinomyces	9.6368	Invasive			Stomatobaculum	4.51727	Invasive
Campylobacter	4.51727	Invasive			Finegoldia	4.51727	Invasive
Solobacterium	4.51727	Invasive			Anaeroglobus	4.51727	Invasive
Parvimonas	9.85518	Invasive			Anaerococcus	4.51727	Invasive
Alloscardovia	9.60105	Invasive			Peptostreptococcus	4.51727	Invasive
Megasphaera	4.51727	Invasive			Mycoplasma	4.51727	Invasive
Alloprevotella	7.21188	Invasive			Atopobium	4.51727	Invasive
Enhydrobacter	4.51727	Invasive			Porphyromonas	4.51727	Invasive
Mogibacterium	8.3704	Invasive			Oribacterium	4.51727	Invasive
Corynebacterium	11.146	Invasive			Prevotella	4.51727	Non-invasive
Fusobacterium	8.88172	Invasive			Dialister	4.51727	Non-invasive
Olsenella	7.95999	Invasive			Enterococcus	6.6424	Non-invasive
Stomatobaculum	4.51727	Invasive			Campylobacter	4.51727	Non-invasive
Finegoldia	14.4846	Invasive			Parvimonas	4.51727	Non-invasive
Anaeroglobus	7.51049	Invasive			Alloprevotella	4.51727	Non-invasive
Lactobacillus	4.51727	Invasive			Enhydrobacter	4.51727	Non-invasive
Tannerella	4.51727	Invasive			Mogibacterium	4.51727	Non-invasive
Slackia	4.51727	Invasive			Corynebacterium	4.51727	Non-invasive
Peptostreptococcus	13.632	Invasive			Fusobacterium	4.51727	Non-invasive
Paraprevotella	4.51727	Invasive			Stomatobaculum	4.51727	Non-invasive
Treponema	4.51727	Invasive			Finegoldia	4.51727	Non-invasive
Mycoplasma	10.9596	Invasive			Anaeroglobus	4.51727	Non-invasive
Atopobium	9.22144	Invasive			Anaerococcus	4.51727	Non-invasive
Bifidobacterium	4.51727	Invasive			Peptostreptococcus	4.51727	Non-invasive
Porphyromonas	11.8275	Invasive			Mycoplasma	4.51727	Non-invasive
Pseudomonas	8.98055	Invasive			Atopobium	4.51727	Non-invasive
Oribacterium	4.51727	Invasive			Porphyromonas	4.51727	Non-invasive
Prevotella	4.51727	Invasive			Oribacterium	4.51727	Non-invasive
Dialister	4.51727	Invasive			Prevotella	7.23693	Invasive
Enterococcus	4.51727	Invasive			Dialister	4.51727	Invasive
Actinomyces	4.51727	Invasive			Enterococcus	8.44603	Invasive
Campylobacter	12.077	Invasive			Campylobacter	4.51727	Invasive
Solobacterium	4.51727	Invasive			Parvimonas	5.29241	Invasive
Parvimonas	4.51727	Invasive			Alloprevotella	4.51727	Invasive
Alloscardovia	4.51727	Invasive			Enhydrobacter	4.51727	Invasive
Megasphaera	4.51727	Invasive			Mogibacterium	4.51727	Invasive
Alloprevotella	4.51727	Invasive			Corynebacterium	4.51727	Invasive
Enhydrobacter	4.51727	Invasive			Fusobacterium	4.51727	Invasive
Mogibacterium	4.51727	Invasive			Stomatobaculum	4.51727	Invasive
Corynebacterium	33.9241	Invasive			Finegoldia	4.51727	Invasive
Fusobacterium	13.1349	Invasive			Anaeroglobus	4.51727	Invasive
Olsenella	4.51727	Invasive			Anaerococcus	4.51727	Invasive
Stomatobaculum	4.51727	Invasive			Peptostreptococcus	4.51727	Invasive
Finegoldia	4.51727	Invasive			Mycoplasma	4.51727	Invasive
Anaeroglobus	4.51727	Invasive			Atopobium	5.88409	Invasive
Lactobacillus	4.51727	Invasive			Porphyromonas	4.51727	Invasive
Tannerella	13.1349	Invasive			Oribacterium	4.51727	Invasive
Slackia	4.51727	Invasive			Prevotella	4.51727	Non-invasive
Peptostreptococcus	4.51727	Invasive			Dialister	4.51727	Non-invasive
Paraprevotella	4.51727	Invasive			Enterococcus	4.51727	Non-invasive
Treponema	4.51727	Invasive			Campylobacter	4.51727	Non-invasive
Mycoplasma	21.6107	Invasive			Parvimonas	4.51727	Non-invasive
Atopobium	4.51727	Invasive			Alloprevotella	4.51727	Non-invasive
Bifidobacterium	4.51727	Invasive			Enhydrobacter	4.51727	Non-invasive
Porphyromonas	4.51727	Invasive			Mogibacterium	4.51727	Non-invasive
Pseudomonas	15.4134	Invasive			Corynebacterium	13.1308	Non-invasive
Oribacterium	4.51727	Invasive			Fusobacterium	4.51727	Non-invasive
Prevotella	4.51727	Invasive			Stomatobaculum	4.51727	Non-invasive
Dialister	4.51727	Invasive			Finegoldia	8.42558	Non-invasive
Enterococcus	4.51727	Invasive			Anaeroglobus	4.51727	Non-invasive
Actinomyces	4.51727	Invasive			Anaerococcus	10.4947	Non-invasive
Campylobacter	4.51727	Invasive			Peptostreptococcus	4.51727	Non-invasive
Solobacterium	4.51727	Invasive			Mycoplasma	4.51727	Non-invasive
Parvimonas	11.8146	Invasive			Atopobium	4.51727	Non-invasive
Alloscardovia	4.51727	Invasive			Porphyromonas	4.51727	Non-invasive
Megasphaera	4.51727	Invasive			Oribacterium	4.51727	Non-invasive
Alloprevotella	4.51727	Invasive			Prevotella	11.9309	Non-invasive
Enhydrobacter	4.51727	Invasive			Dialister	4.51727	Non-invasive
Mogibacterium	4.51727	Invasive			Enterococcus	4.51727	Non-invasive
Corynebacterium	36.3567	Invasive			Campylobacter	4.51727	Non-invasive
Fusobacterium	4.51727	Invasive			Parvimonas	4.51727	Non-invasive
Olsenella	4.51727	Invasive			Alloprevotella	4.51727	Non-invasive
Stomatobaculum	4.51727	Invasive			Enhydrobacter	11.038	Non-invasive
Finegoldia	4.51727	Invasive			Mogibacterium	4.51727	Non-invasive
Anaeroglobus	4.51727	Invasive			Corynebacterium	13.7639	Non-invasive
Lactobacillus	4.51727	Invasive			Fusobacterium	4.51727	Non-invasive
Tannerella	4.51727	Invasive			Stomatobaculum	4.51727	Non-invasive
Slackia	4.51727	Invasive			Finegoldia	4.51727	Non-invasive
Peptostreptococcus	4.51727	Invasive			Anaeroglobus	4.51727	Non-invasive
Paraprevotella	4.51727	Invasive			Anaerococcus	15.1019	Non-invasive
Treponema	4.51727	Invasive			Peptostreptococcus	4.51727	Non-invasive
Mycoplasma	20.0052	Invasive			Mycoplasma	4.51727	Non-invasive
Atopobium	4.51727	Invasive			Atopobium	11.7198	Non-invasive
Bifidobacterium	4.51727	Invasive			Porphyromonas	11.5713	Non-invasive
Porphyromonas	4.51727	Invasive			Oribacterium	4.51727	Non-invasive
Pseudomonas	16.3745	Invasive			Prevotella	4.51727	Non-invasive
Oribacterium	4.51727	Invasive			Dialister	4.51727	Non-invasive
Prevotella	8.70136	Invasive			Enterococcus	4.51727	Non-invasive
Dialister	4.51727	Invasive			Campylobacter	4.51727	Non-invasive
Enterococcus	7.57101	Invasive			Parvimonas	4.51727	Non-invasive
Actinomyces	4.51727	Invasive			Alloprevotella	4.51727	Non-invasive
Campylobacter	4.51727	Invasive			Enhydrobacter	4.51727	Non-invasive
Solobacterium	4.51727	Invasive			Mogibacterium	4.51727	Non-invasive
Parvimonas	4.51727	Invasive			Corynebacterium	4.51727	Non-invasive
Alloscardovia	4.51727	Invasive			Fusobacterium	4.51727	Non-invasive
Megasphaera	4.51727	Invasive			Stomatobaculum	4.51727	Non-invasive
Alloprevotella	4.51727	Invasive			Finegoldia	7.76377	Non-invasive
Enhydrobacter	4.51727	Invasive			Anaeroglobus	4.51727	Non-invasive
Mogibacterium	4.51727	Invasive			Anaerococcus	7.73221	Non-invasive
Corynebacterium	9.24362	Invasive			Peptostreptococcus	4.51727	Non-invasive
Fusobacterium	4.51727	Invasive			Mycoplasma	4.51727	Non-invasive
Olsenella	4.51727	Invasive			Atopobium	4.51727	Non-invasive
Stomatobaculum	4.51727	Invasive			Porphyromonas	4.51727	Non-invasive
Finegoldia	10.1002	Invasive			Oribacterium	4.51727	Non-invasive
Anaeroglobus	4.51727	Invasive			Prevotella	4.51727	Invasive
Lactobacillus	7.06138	Invasive			Dialister	4.51727	Invasive
Tannerella	4.51727	Invasive			Enterococcus	4.51727	Invasive
Slackia	4.51727	Invasive			Campylobacter	4.51727	Invasive
Peptostreptococcus	7.57101	Invasive			Parvimonas	4.51727	Invasive
Paraprevotella	4.51727	Invasive			Alloprevotella	4.51727	Invasive
Treponema	4.51727	Invasive			Enhydrobacter	4.51727	Invasive
Mycoplasma	10.0547	Invasive			Mogibacterium	4.51727	Invasive
Atopobium	8.32558	Invasive			Corynebacterium	9.9364	Invasive
Bifidobacterium	4.51727	Invasive			Fusobacterium	4.51727	Invasive
Porphyromonas	4.51727	Invasive			Stomatobaculum	4.51727	Invasive
Pseudomonas	4.51727	Invasive			Finegoldia	14.5052	Invasive
Oribacterium	4.51727	Invasive			Anaeroglobus	4.51727	Invasive
Prevotella	12.3777	Invasive			Anaerococcus	14.2416	Invasive
Dialister	4.51727	Invasive			Peptostreptococcus	4.51727	Invasive
Enterococcus	9.54977	Invasive			Mycoplasma	4.51727	Invasive
Actinomyces	8.99464	Invasive			Atopobium	4.51727	Invasive
Campylobacter	4.51727	Invasive			Porphyromonas	4.51727	Invasive
Solobacterium	4.51727	Invasive			Oribacterium	4.51727	Invasive
Parvimonas	8.4601	Invasive			Prevotella	14.4109	Invasive
Alloscardovia	4.51727	Invasive			Dialister	12.2164	Invasive
Megasphaera	4.51727	Invasive			Enterococcus	4.51727	Invasive
Alloprevotella	4.51727	Invasive			Campylobacter	11.354	Invasive
Enhydrobacter	4.51727	Invasive			Parvimonas	11.7738	Invasive
Mogibacterium	4.51727	Invasive			Alloprevotella	11.5304	Invasive
Corynebacterium	14.9416	Invasive			Enhydrobacter	4.51727	Invasive
Fusobacterium	4.51727	Invasive			Mogibacterium	11.354	Invasive
Olsenella	4.51727	Invasive			Corynebacterium	13.0292	Invasive
Stomatobaculum	4.51727	Invasive			Fusobacterium	13.5132	Invasive
Finegoldia	14.4669	Invasive			Stomatobaculum	12.3094	Invasive
Anaeroglobus	4.51727	Invasive			Finegoldia	12.6809	Invasive
Lactobacillus	9.49677	Invasive			Anaeroglobus	11.6192	Invasive
Tannerella	4.51727	Invasive			Anaerococcus	10.9086	Invasive
Slackia	4.51727	Invasive			Peptostreptococcus	10.7441	Invasive
Peptostreptococcus	11.3335	Invasive			Mycoplasma	18.323	Invasive
Paraprevotella	4.51727	Invasive			Atopobium	12.4092	Invasive
Treponema	4.51727	Invasive			Porphyromonas	10.1757	Invasive
Mycoplasma	13.1402	Invasive			Oribacterium	10.4001	Invasive
Atopobium	11.2389	Invasive			Prevotella	9.73544	Non-invasive
Bifidobacterium	4.51727	Invasive			Dialister	6.41897	Non-invasive
Porphyromonas	4.51727	Invasive			Enterococcus	4.51727	Non-invasive
Pseudomonas	12.045	Invasive			Campylobacter	7.6541	Non-invasive
Oribacterium	4.51727	Invasive			Parvimonas	4.51727	Non-invasive
Prevotella	8.68316	Non-invasive			Alloprevotella	9.17981	Non-invasive
Dialister	4.51727	Non-invasive			Enhydrobacter	4.51727	Non-invasive
Enterococcus	4.51727	Non-invasive			Mogibacterium	4.51727	Non-invasive
Actinomyces	4.51727	Non-invasive			Corynebacterium	13.2573	Non-invasive
Campylobacter	4.51727	Non-invasive			Fusobacterium	7.6541	Non-invasive
Solobacterium	4.51727	Non-invasive			Stomatobaculum	4.51727	Non-invasive
Parvimonas	4.51727	Non-invasive			Finegoldia	9.74584	Non-invasive
Alloscardovia	4.51727	Non-invasive			Anaeroglobus	4.51727	Non-invasive
Megasphaera	4.51727	Non-invasive			Anaerococcus	11.371	Non-invasive
Alloprevotella	6.55802	Non-invasive			Peptostreptococcus	6.84885	Non-invasive
Enhydrobacter	8.65153	Non-invasive			Mycoplasma	8.52173	Non-invasive
Mogibacterium	4.51727	Non-invasive			Atopobium	6.2933	Non-invasive
Corynebacterium	14.9632	Non-invasive			Porphyromonas	6.91167	Non-invasive
Fusobacterium	4.51727	Non-invasive			Oribacterium	6.78031	Non-invasive
Olsenella	4.51727	Non-invasive			Prevotella	8.03032	Invasive
Stomatobaculum	4.51727	Non-invasive			Dialister	6.08224	Invasive
Finegoldia	11.2003	Non-invasive			Enterococcus	8.50884	Invasive
Anaeroglobus	4.51727	Non-invasive			Campylobacter	4.51727	Invasive
Lactobacillus	4.51727	Non-invasive			Parvimonas	7.83709	Invasive
Tannerella	5.9838	Non-invasive			Alloprevotella	6.32202	Invasive
Slackia	4.51727	Non-invasive			Enhydrobacter	4.51727	Invasive
Peptostreptococcus	4.51727	Non-invasive			Mogibacterium	4.51727	Invasive
Paraprevotella	4.51727	Non-invasive			Corynebacterium	7.91542	Invasive
Treponema	4.51727	Non-invasive			Fusobacterium	6.77362	Invasive
Mycoplasma	5.73421	Non-invasive			Stomatobaculum	4.51727	Invasive
Atopobium	6.65259	Non-invasive			Finegoldia	4.51727	Invasive
Bifidobacterium	4.51727	Non-invasive			Anaeroglobus	6.32202	Invasive
Porphyromonas	6.73661	Non-invasive			Anaerococcus	4.51727	Invasive
Pseudomonas	10.8301	Non-invasive			Peptostreptococcus	6.97164	Invasive
Oribacterium	4.51727	Non-invasive			Mycoplasma	7.79948	Invasive
Prevotella	4.51727	Non-invasive			Atopobium	7.90711	Invasive
Dialister	4.51727	Non-invasive			Porphyromonas	7.46492	Invasive
Enterococcus	4.51727	Non-invasive			Oribacterium	4.51727	Invasive
Actinomyces	4.51727	Non-invasive			Prevotella	8.42886	Non-invasive
Campylobacter	4.51727	Non-invasive			Dialister	7.55507	Non-invasive
Solobacterium	4.51727	Non-invasive			Enterococcus	4.51727	Non-invasive
Parvimonas	4.51727	Non-invasive			Campylobacter	5.62615	Non-invasive
Alloscardovia	7.68957	Non-invasive			Parvimonas	9.27462	Non-invasive
Megasphaera	4.51727	Non-invasive			Alloprevotella	6.23931	Non-invasive
Alloprevotella	4.51727	Non-invasive			Enhydrobacter	4.51727	Non-invasive
Enhydrobacter	4.51727	Non-invasive			Mogibacterium	7.17887	Non-invasive
Mogibacterium	4.51727	Non-invasive			Corynebacterium	8.37007	Non-invasive
Corynebacterium	15.108	Non-invasive			Fusobacterium	8.79926	Non-invasive
Fusobacterium	7.92602	Non-invasive			Stomatobaculum	4.51727	Non-invasive
Olsenella	4.51727	Non-invasive			Finegoldia	7.27071	Non-invasive
Stomatobaculum	4.51727	Non-invasive			Anaeroglobus	4.51727	Non-invasive
Finegoldia	11.953	Non-invasive			Anaerococcus	10.1714	Non-invasive
Anaeroglobus	4.51727	Non-invasive			Peptostreptococcus	8.20663	Non-invasive
Lactobacillus	7.34237	Non-invasive			Mycoplasma	8.88897	Non-invasive
Tannerella	4.51727	Non-invasive			Atopobium	8.48796	Non-invasive
Slackia	4.51727	Non-invasive			Porphyromonas	6.04802	Non-invasive
Peptostreptococcus	4.51727	Non-invasive			Oribacterium	4.51727	Non-invasive
Paraprevotella	4.51727	Non-invasive			Prevotella	10.427	Invasive
Treponema	4.51727	Non-invasive			Dialister	8.52552	Invasive
Mycoplasma	4.51727	Non-invasive			Enterococcus	9.06198	Invasive
Atopobium	4.51727	Non-invasive			Campylobacter	4.51727	Invasive
Bifidobacterium	4.51727	Non-invasive			Parvimonas	4.51727	Invasive
Porphyromonas	7.68957	Non-invasive			Alloprevotella	8.3345	Invasive
Pseudomonas	11.7517	Non-invasive			Enhydrobacter	4.51727	Invasive
Oribacterium	4.51727	Non-invasive			Mogibacterium	8.21817	Invasive
Prevotella	4.51727	Non-invasive			Corynebacterium	16.8298	Invasive
Dialister	4.51727	Non-invasive			Fusobacterium	4.51727	Invasive
Enterococcus	6.76044	Non-invasive			Stomatobaculum	4.51727	Invasive
Actinomyces	6.55583	Non-invasive			Finegoldia	10.1701	Invasive
Campylobacter	5.5326	Non-invasive			Anaeroglobus	4.51727	Invasive
Solobacterium	6.20304	Non-invasive			Anaerococcus	10.1296	Invasive
Parvimonas	4.51727	Non-invasive			Peptostreptococcus	7.70136	Invasive
Alloscardovia	4.51727	Non-invasive			Mycoplasma	14.0229	Invasive
Megasphaera	4.51727	Non-invasive			Atopobium	9.7089	Invasive
Alloprevotella	4.51727	Non-invasive			Porphyromonas	8.08141	Invasive
Enhydrobacter	4.51727	Non-invasive			Oribacterium	4.51727	Invasive
Mogibacterium	4.51727	Non-invasive			Prevotella	8.08386	Non-invasive
Corynebacterium	8.50781	Non-invasive			Dialister	8.60862	Non-invasive
Fusobacterium	5.93791	Non-invasive			Enterococcus	4.51727	Non-invasive
Olsenella	4.51727	Non-invasive			Campylobacter	7.95916	Non-invasive
Stomatobaculum	4.51727	Non-invasive			Parvimonas	4.51727	Non-invasive
Finegoldia	5.93791	Non-invasive			Alloprevotella	4.51727	Non-invasive
Anaeroglobus	4.51727	Non-invasive			Enhydrobacter	4.51727	Non-invasive
Lactobacillus	7.69802	Non-invasive			Mogibacterium	4.51727	Non-invasive
Tannerella	4.51727	Non-invasive			Corynebacterium	15.902	Non-invasive
Slackia	4.51727	Non-invasive			Fusobacterium	4.51727	Non-invasive
Peptostreptococcus	4.51727	Non-invasive			Stomatobaculum	4.51727	Non-invasive
Paraprevotella	4.51727	Non-invasive			Finegoldia	11.039	Non-invasive
Treponema	4.51727	Non-invasive			Anaeroglobus	4.51727	Non-invasive
Mycoplasma	5.5326	Non-invasive			Anaerococcus	11.4626	Non-invasive
Atopobium	5.5326	Non-invasive			Peptostreptococcus	4.51727	Non-invasive
Bifidobacterium	4.51727	Non-invasive			Mycoplasma	4.51727	Non-invasive
Porphyromonas	5.5326	Non-invasive			Atopobium	4.51727	Non-invasive
Pseudomonas	8.52207	Non-invasive			Porphyromonas	4.51727	Non-invasive
Oribacterium	4.51727	Non-invasive			Oribacterium	4.51727	Non-invasive
Prevotella	10.4909	Invasive			Prevotella	7.08428	Non-invasive
Dialister	9.41002	Invasive			Dialister	6.47716	Non-invasive
Enterococcus	8.42881	Invasive			Enterococcus	4.51727	Non-invasive
Actinomyces	11.7817	Invasive			Campylobacter	7.08428	Non-invasive
Campylobacter	9.71826	Invasive			Parvimonas	4.51727	Non-invasive
Solobacterium	11.7834	Invasive			Alloprevotella	4.51727	Non-invasive
Parvimonas	9.41002	Invasive			Enhydrobacter	4.51727	Non-invasive
Alloscardovia	10.4379	Invasive			Mogibacterium	4.51727	Non-invasive
Megasphaera	9.07468	Invasive			Corynebacterium	14.8608	Non-invasive
Alloprevotella	8.57109	Invasive			Fusobacterium	4.51727	Non-invasive
Enhydrobacter	4.51727	Invasive			Stomatobaculum	4.51727	Non-invasive
Mogibacterium	11.1772	Invasive			Finegoldia	8.88086	Non-invasive
Corynebacterium	13.3743	Invasive			Anaeroglobus	4.51727	Non-invasive
Fusobacterium	11.1454	Invasive			Anaerococcus	10.1282	Non-invasive
Olsenella	8.23032	Invasive			Peptostreptococcus	4.51727	Non-invasive
Stomatobaculum	9.1173	Invasive			Mycoplasma	4.51727	Non-invasive
Finegoldia	9.32301	Invasive			Atopobium	4.51727	Non-invasive
Anaeroglobus	4.51727	Invasive			Porphyromonas	6.97211	Non-invasive
Lactobacillus	12.8129	Invasive			Oribacterium	4.51727	Non-invasive
Tannerella	8.27897	Invasive			Prevotella	4.51727	Invasive
Slackia	8.69169	Invasive			Dialister	4.51727	Invasive
Peptostreptococcus	9.37993	Invasive			Enterococcus	4.51727	Invasive
Paraprevotella	8.23032	Invasive			Campylobacter	4.51727	Invasive
Treponema	6.74599	Invasive			Parvimonas	4.51727	Invasive
Mycoplasma	9.1173	Invasive			Alloprevotella	4.51727	Invasive
Atopobium	12.2289	Invasive			Enhydrobacter	4.51727	Invasive
Bifidobacterium	4.51727	Invasive			Mogibacterium	4.51727	Invasive
Porphyromonas	9.70976	Invasive			Corynebacterium	15.1323	Invasive
Pseudomonas	9.33598	Invasive			Fusobacterium	4.51727	Invasive
Oribacterium	9.62959	Invasive			Stomatobaculum	4.51727	Invasive
Prevotella	11.9062	Invasive			Finegoldia	4.51727	Invasive
Dialister	9.34109	Invasive			Anaeroglobus	4.51727	Invasive
Enterococcus	4.51727	Invasive			Anaerococcus	5.91218	Invasive
Actinomyces	4.51727	Invasive			Peptostreptococcus	4.51727	Invasive
Campylobacter	4.51727	Invasive			Mycoplasma	4.51727	Invasive
Solobacterium	4.51727	Invasive			Atopobium	4.51727	Invasive
Parvimonas	9.95824	Invasive			Porphyromonas	4.51727	Invasive
Alloscardovia	4.51727	Invasive			Oribacterium	4.51727	Invasive
Megasphaera	7.17608	Invasive			Prevotella	7.41267	Non-invasive
Alloprevotella	4.51727	Invasive			Dialister	4.51727	Non-invasive
Enhydrobacter	4.51727	Invasive			Enterococcus	4.51727	Non-invasive
Mogibacterium	4.51727	Invasive			Campylobacter	4.51727	Non-invasive
Corynebacterium	14.2094	Invasive			Parvimonas	7.11485	Non-invasive
Fusobacterium	11.4537	Invasive			Alloprevotella	4.51727	Non-invasive
Olsenella	8.24941	Invasive			Enhydrobacter	7.9261	Non-invasive
Stomatobaculum	4.51727	Invasive			Mogibacterium	4.51727	Non-invasive
Finegoldia	11.5169	Invasive			Corynebacterium	14.6262	Non-invasive
Anaeroglobus	8.52665	Invasive			Fusobacterium	8.94809	Non-invasive
Lactobacillus	4.51727	Invasive			Stomatobaculum	7.56085	Non-invasive
Tannerella	4.51727	Invasive			Finegoldia	10.5756	Non-invasive
Slackia	7.47442	Invasive			Anaeroglobus	4.51727	Non-invasive
Peptostreptococcus	11.1054	Invasive			Anaerococcus	11.7885	Non-invasive
Paraprevotella	4.51727	Invasive			Peptostreptococcus	7.79059	Non-invasive
Treponema	4.51727	Invasive			Mycoplasma	4.51727	Non-invasive
Mycoplasma	4.51727	Invasive			Atopobium	4.51727	Non-invasive
Atopobium	8.29254	Invasive			Porphyromonas	7.41267	Non-invasive
Bifidobacterium	4.51727	Invasive			Oribacterium	4.51727	Non-invasive
Porphyromonas	4.51727	Invasive			Prevotella	4.51727	Non-invasive
Pseudomonas	4.51727	Invasive			Dialister	4.51727	Non-invasive
Oribacterium	4.51727	Invasive			Enterococcus	11.6476	Non-invasive
Prevotella	6.87897	Non-invasive			Campylobacter	4.51727	Non-invasive
Dialister	6.23476	Non-invasive			Parvimonas	4.51727	Non-invasive
Enterococcus	4.51727	Non-invasive			Alloprevotella	4.51727	Non-invasive
Actinomyces	6.58902	Non-invasive			Enhydrobacter	7.54292	Non-invasive
Campylobacter	4.51727	Non-invasive			Mogibacterium	4.51727	Non-invasive
Solobacterium	4.51727	Non-invasive			Corynebacterium	11.5644	Non-invasive
Parvimonas	8.21811	Non-invasive			Fusobacterium	4.51727	Non-invasive
Alloscardovia	4.51727	Non-invasive			Stomatobaculum	4.51727	Non-invasive
Megasphaera	4.51727	Non-invasive			Finegoldia	4.51727	Non-invasive
Alloprevotella	4.51727	Non-invasive			Anaeroglobus	4.51727	Non-invasive
Enhydrobacter	4.51727	Non-invasive			Anaerococcus	9.01491	Non-invasive
Mogibacterium	6.43238	Non-invasive			Peptostreptococcus	4.51727	Non-invasive
Corynebacterium	12.7102	Non-invasive			Mycoplasma	9.21334	Non-invasive
Fusobacterium	8.63869	Non-invasive			Atopobium	4.51727	Non-invasive
Olsenella	6.77598	Non-invasive			Porphyromonas	4.51727	Non-invasive
Stomatobaculum	4.51727	Non-invasive			Oribacterium	4.51727	Non-invasive
Finegoldia	8.0846	Non-invasive			Prevotella	4.51727	Non-invasive
Anaeroglobus	4.51727	Non-invasive			Dialister	4.51727	Non-invasive
Lactobacillus	5.78934	Non-invasive			Enterococcus	4.51727	Non-invasive
Tannerella	5.78934	Non-invasive			Campylobacter	4.51727	Non-invasive
Slackia	6.65663	Non-invasive			Parvimonas	4.51727	Non-invasive
Peptostreptococcus	8.85218	Non-invasive			Alloprevotella	4.51727	Non-invasive
Paraprevotella	4.51727	Non-invasive			Enhydrobacter	4.51727	Non-invasive
Treponema	4.51727	Non-invasive			Mogibacterium	4.51727	Non-invasive
Mycoplasma	6.82924	Non-invasive			Corynebacterium	5.65508	Non-invasive
Atopobium	7.7013	Non-invasive			Fusobacterium	4.51727	Non-invasive
Bifidobacterium	4.51727	Non-invasive			Stomatobaculum	4.51727	Non-invasive
Porphyromonas	4.51727	Non-invasive			Finegoldia	4.51727	Non-invasive
Pseudomonas	7.73285	Non-invasive			Anaeroglobus	4.51727	Non-invasive
Oribacterium	4.51727	Non-invasive			Anaerococcus	4.51727	Non-invasive
Prevotella	12.335	Invasive			Peptostreptococcus	4.51727	Non-invasive
Dialister	9.53479	Invasive			Mycoplasma	4.51727	Non-invasive
Enterococcus	4.51727	Invasive			Atopobium	4.51727	Non-invasive
Actinomyces	7.9252	Invasive			Porphyromonas	4.51727	Non-invasive
Campylobacter	7.41178	Invasive			Oribacterium	4.51727	Non-invasive
Solobacterium	4.51727	Invasive			Prevotella	4.51727	Non-invasive
Parvimonas	9.39284	Invasive			Dialister	4.51727	Non-invasive
Alloscardovia	4.51727	Invasive			Enterococcus	4.51727	Non-invasive
Megasphaera	4.51727	Invasive			Campylobacter	4.51727	Non-invasive
Alloprevotella	8.10815	Invasive			Parvimonas	4.51727	Non-invasive
Enhydrobacter	4.51727	Invasive			Alloprevotella	4.51727	Non-invasive
Mogibacterium	7.32501	Invasive			Enhydrobacter	4.51727	Non-invasive
Corynebacterium	15.0071	Invasive			Mogibacterium	4.51727	Non-invasive
Fusobacterium	11.6841	Invasive			Corynebacterium	5.22095	Non-invasive
Olsenella	8.22852	Invasive			Fusobacterium	4.51727	Non-invasive
Stomatobaculum	4.51727	Invasive			Stomatobaculum	4.51727	Non-invasive
Finegoldia	10.9953	Invasive			Finegoldia	4.51727	Non-invasive
Anaeroglobus	9.37936	Invasive			Anaeroglobus	4.51727	Non-invasive
Lactobacillus	7.41178	Invasive			Anaerococcus	4.51727	Non-invasive
Tannerella	6.33104	Invasive			Peptostreptococcus	4.51727	Non-invasive
Slackia	7.22687	Invasive			Mycoplasma	4.51727	Non-invasive
Peptostreptococcus	10.4282	Invasive			Atopobium	4.51727	Non-invasive
Paraprevotella	7.41178	Invasive			Porphyromonas	4.51727	Non-invasive
Treponema	4.51727	Invasive			Oribacterium	4.51727	Non-invasive
Mycoplasma	9.90712	Invasive			Prevotella	7.63674	Non-invasive
Atopobium	8.8763	Invasive			Dialister	4.51727	Non-invasive
Bifidobacterium	4.51727	Invasive			Enterococcus	4.51727	Non-invasive
Porphyromonas	7.41178	Invasive			Campylobacter	4.51727	Non-invasive
Pseudomonas	4.51727	Invasive			Parvimonas	7.83127	Non-invasive
Oribacterium	4.51727	Invasive			Alloprevotella	4.51727	Non-invasive
Prevotella	8.84928	Non-invasive			Enhydrobacter	4.51727	Non-invasive
Dialister	4.51727	Non-invasive			Mogibacterium	4.51727	Non-invasive
Enterococcus	9.71158	Non-invasive			Corynebacterium	15.2411	Non-invasive
Actinomyces	8.3322	Non-invasive			Fusobacterium	4.51727	Non-invasive
Campylobacter	4.51727	Non-invasive			Stomatobaculum	4.51727	Non-invasive
Solobacterium	4.51727	Non-invasive			Finegoldia	12.1209	Non-invasive
Parvimonas	4.51727	Non-invasive			Anaeroglobus	4.51727	Non-invasive
Alloscardovia	4.51727	Non-invasive			Anaerococcus	11.5613	Non-invasive
Megasphaera	4.51727	Non-invasive			Peptostreptococcus	4.51727	Non-invasive
Alloprevotella	4.51727	Non-invasive			Mycoplasma	4.51727	Non-invasive
Enhydrobacter	8.43348	Non-invasive			Atopobium	4.51727	Non-invasive
Mogibacterium	4.51727	Non-invasive			Porphyromonas	4.51727	Non-invasive
Corynebacterium	14.3032	Non-invasive			Oribacterium	4.51727	Non-invasive
Fusobacterium	8.77548	Non-invasive			Prevotella	5.26172	Invasive
Olsenella	7.3994	Non-invasive			Dialister	4.51727	Invasive
Stomatobaculum	7.56416	Non-invasive			Enterococcus	4.51727	Invasive
Finegoldia	9.87463	Non-invasive			Campylobacter	4.51727	Invasive
Anaeroglobus	4.51727	Non-invasive			Parvimonas	4.51727	Invasive
Lactobacillus	8.54413	Non-invasive			Alloprevotella	4.51727	Invasive
Tannerella	4.51727	Non-invasive			Enhydrobacter	4.51727	Invasive
Slackia	4.51727	Non-invasive			Mogibacterium	4.51727	Invasive
Peptostreptococcus	4.51727	Non-invasive			Corynebacterium	11.8537	Invasive
Paraprevotella	7.81345	Non-invasive			Fusobacterium	4.51727	Invasive
Treponema	4.51727	Non-invasive			Stomatobaculum	4.51727	Invasive
Mycoplasma	9.41925	Non-invasive			Finegoldia	5.84098	Invasive
Atopobium	4.51727	Non-invasive			Anaeroglobus	4.51727	Invasive
Bifidobacterium	4.51727	Non-invasive			Anaerococcus	4.51727	Invasive
Porphyromonas	8.04081	Non-invasive			Peptostreptococcus	4.51727	Invasive
Pseudomonas	11.2886	Non-invasive			Mycoplasma	4.88595	Invasive
Oribacterium	4.51727	Non-invasive			Atopobium	5.64899	Invasive
Prevotella	17.6899	Invasive			Porphyromonas	4.51727	Invasive
Dialister	10.4297	Invasive			Oribacterium	4.51727	Invasive
Enterococcus	4.51727	Invasive			Prevotella	15.9761	Invasive
Actinomyces	14.1005	Invasive			Dialister	10.0777	Invasive
Campylobacter	11.6829	Invasive			Enterococcus	4.51727	Invasive
Solobacterium	11.8297	Invasive			Campylobacter	9.66001	Invasive
Parvimonas	12.0987	Invasive			Parvimonas	10.5525	Invasive
Alloscardovia	4.51727	Invasive			Alloprevotella	13.3493	Invasive
Megasphaera	12.5802	Invasive			Enhydrobacter	4.51727	Invasive
Alloprevotella	4.51727	Invasive			Mogibacterium	8.87392	Invasive
Enhydrobacter	4.51727	Invasive			Corynebacterium	10.9569	Invasive
Mogibacterium	10.8825	Invasive			Fusobacterium	10.3727	Invasive
Corynebacterium	14.8558	Invasive			Stomatobaculum	8.82039	Invasive
Fusobacterium	11.7346	Invasive			Finegoldia	4.51727	Invasive
Olsenella	4.51727	Invasive			Anaeroglobus	8.56147	Invasive
Stomatobaculum	4.51727	Invasive			Anaerococcus	8.29042	Invasive
Finegoldia	4.51727	Invasive			Peptostreptococcus	13.6844	Invasive
Anaeroglobus	10.4297	Invasive			Mycoplasma	11.6504	Invasive
Lactobacillus	21.6414	Invasive			Atopobium	8.82039	Invasive
Tannerella	9.62318	Invasive			Porphyromonas	14.0942	Invasive
Slackia	12.658	Invasive			Oribacterium	10.05	Invasive
Peptostreptococcus	13.5488	Invasive			Prevotella	9.88072	Non-invasive
Paraprevotella	12.2781	Invasive			Dialister	5.89771	Non-invasive
Treponema	4.51727	Invasive			Enterococcus	11.1152	Non-invasive
Mycoplasma	12.0987	Invasive			Campylobacter	6.79906	Non-invasive
Atopobium	14.554	Invasive			Parvimonas	6.81486	Non-invasive
Bifidobacterium	17.145	Invasive			Alloprevotella	5.94809	Non-invasive
Porphyromonas	12.7996	Invasive			Enhydrobacter	4.51727	Non-invasive
Pseudomonas	15.2447	Invasive			Mogibacterium	4.51727	Non-invasive
Oribacterium	10.2243	Invasive			Corynebacterium	13.1875	Non-invasive
Prevotella	8.47329	Non-invasive			Fusobacterium	7.72405	Non-invasive
Dialister	4.51727	Non-invasive			Stomatobaculum	4.51727	Non-invasive
Enterococcus	4.51727	Non-invasive			Finegoldia	8.26456	Non-invasive
Actinomyces	4.51727	Non-invasive			Anaeroglobus	6.29578	Non-invasive
Campylobacter	4.51727	Non-invasive			Anaerococcus	8.40714	Non-invasive
Solobacterium	4.51727	Non-invasive			Peptostreptococcus	5.18013	Non-invasive
Parvimonas	4.51727	Non-invasive			Mycoplasma	5.89771	Non-invasive
Alloscardovia	4.51727	Non-invasive			Atopobium	6.16017	Non-invasive
Megasphaera	4.51727	Non-invasive			Porphyromonas	5.18013	Non-invasive
Alloprevotella	4.51727	Non-invasive			Oribacterium	5.30219	Non-invasive
Enhydrobacter	4.51727	Non-invasive			Prevotella	24.4837	Invasive
Mogibacterium	4.51727	Non-invasive			Dialister	16.5588	Invasive
Corynebacterium	8.3522	Non-invasive			Enterococcus	4.51727	Invasive
Fusobacterium	4.51727	Non-invasive			Campylobacter	15.4393	Invasive
Olsenella	5.72961	Non-invasive			Parvimonas	15.0468	Invasive
Stomatobaculum	4.51727	Non-invasive			Alloprevotella	23.675	Invasive
Finegoldia	4.51727	Non-invasive			Enhydrobacter	4.51727	Invasive
Anaeroglobus	4.51727	Non-invasive			Mogibacterium	11.7425	Invasive
Lactobacillus	8.98521	Non-invasive			Corynebacterium	10.9667	Invasive
Tannerella	4.51727	Non-invasive			Fusobacterium	18.4447	Invasive
Slackia	4.51727	Non-invasive			Stomatobaculum	12.4501	Invasive
Peptostreptococcus	6.16715	Non-invasive			Finegoldia	16.6937	Invasive
Paraprevotella	4.51727	Non-invasive			Anaeroglobus	13.0517	Invasive
Treponema	4.51727	Non-invasive			Anaerococcus	13.4131	Invasive
Mycoplasma	4.51727	Non-invasive			Peptostreptococcus	17.7048	Invasive
Atopobium	5.97879	Non-invasive			Mycoplasma	21.0686	Invasive
Bifidobacterium	7.86009	Non-invasive			Atopobium	14.7981	Invasive
Porphyromonas	4.51727	Non-invasive			Porphyromonas	16.5886	Invasive
Pseudomonas	10.3594	Non-invasive			Oribacterium	17.633	Invasive
Oribacterium	4.51727	Non-invasive			Prevotella	21.4872	Invasive
Prevotella	12.3959	Non-invasive			Dialister	13.2748	Invasive
Dialister	7.80582	Non-invasive			Enterococcus	4.51727	Invasive
Enterococcus	4.51727	Non-invasive			Campylobacter	15.7416	Invasive
Actinomyces	7.65997	Non-invasive			Parvimonas	14.1121	Invasive
Campylobacter	10.1906	Non-invasive			Alloprevotella	4.51727	Invasive
Solobacterium	9.7854	Non-invasive			Enhydrobacter	4.51727	Invasive
Parvimonas	7.51865	Non-invasive			Mogibacterium	11.128	Invasive
Alloscardovia	4.51727	Non-invasive			Corynebacterium	12.6614	Invasive
Megasphaera	9.07306	Non-invasive			Fusobacterium	14.4642	Invasive
Alloprevotella	6.39364	Non-invasive			Stomatobaculum	15.0154	Invasive
Enhydrobacter	4.51727	Non-invasive			Finegoldia	4.51727	Invasive
Mogibacterium	4.51727	Non-invasive			Anaeroglobus	4.51727	Invasive
Corynebacterium	8.36393	Non-invasive			Anaerococcus	11.9314	Invasive
Fusobacterium	8.7198	Non-invasive			Peptostreptococcus	15.8852	Invasive
Olsenella	4.51727	Non-invasive			Mycoplasma	4.51727	Invasive
Stomatobaculum	4.51727	Non-invasive			Atopobium	16.1669	Invasive
Finegoldia	10.3353	Non-invasive			Porphyromonas	13.3081	Invasive
Anaeroglobus	6.97054	Non-invasive			Oribacterium	14.653	Invasive
Lactobacillus	4.51727	Non-invasive			Prevotella	11.0228	Invasive
Tannerella	4.51727	Non-invasive			Dialister	8.82598	Invasive
Slackia	4.51727	Non-invasive			Enterococcus	17.8872	Invasive
Peptostreptococcus	6.19712	Non-invasive			Campylobacter	9.60857	Invasive
Paraprevotella	7.51865	Non-invasive			Parvimonas	8.94585	Invasive
Treponema	4.51727	Non-invasive			Alloprevotella	4.51727	Invasive
Mycoplasma	9.66839	Non-invasive			Enhydrobacter	4.51727	Invasive
Atopobium	11.3696	Non-invasive			Mogibacterium	9.0504	Invasive
Bifidobacterium	9.04604	Non-invasive			Corynebacterium	9.9161	Invasive
Porphyromonas	4.51727	Non-invasive			Fusobacterium	9.75256	Invasive
Pseudomonas	8.82708	Non-invasive			Stomatobaculum	8.82598	Invasive
Oribacterium	6.54963	Non-invasive			Finegoldia	13.1977	Invasive
Prevotella	9.89087	Non-invasive			Anaeroglobus	4.51727	Invasive
Dialister	8.19187	Non-invasive			Anaerococcus	15.2276	Invasive
Enterococcus	4.51727	Non-invasive			Peptostreptococcus	8.82598	Invasive
Actinomyces	4.51727	Non-invasive			Mycoplasma	14.8717	Invasive
Campylobacter	4.51727	Non-invasive			Atopobium	8.68523	Invasive
Solobacterium	4.51727	Non-invasive			Porphyromonas	8.68523	Invasive
Parvimonas	4.51727	Non-invasive			Oribacterium	10.9252	Invasive
Alloscardovia	4.51727	Non-invasive			Prevotella	16.4852	Invasive
Megasphaera	4.51727	Non-invasive			Dialister	8.78881	Invasive
Alloprevotella	4.51727	Non-invasive			Enterococcus	10.7365	Invasive
Enhydrobacter	9.94474	Non-invasive			Campylobacter	9.1289	Invasive
Mogibacterium	4.51727	Non-invasive			Parvimonas	8.67577	Invasive
Corynebacterium	12.7147	Non-invasive			Alloprevotella	10.1234	Invasive
Fusobacterium	8.19187	Non-invasive			Enhydrobacter	4.51727	Invasive
Olsenella	4.51727	Non-invasive			Mogibacterium	8.85622	Invasive
Stomatobaculum	4.51727	Non-invasive			Corynebacterium	12.2163	Invasive
Finegoldia	8.40306	Non-invasive			Fusobacterium	9.71606	Invasive
Anaeroglobus	4.51727	Non-invasive			Stomatobaculum	7.2944	Invasive
Lactobacillus	4.51727	Non-invasive			Finegoldia	10.3387	Invasive
Tannerella	4.51727	Non-invasive			Anaeroglobus	8.71524	Invasive
Slackia	4.51727	Non-invasive			Anaerococcus	9.98709	Invasive
Peptostreptococcus	4.51727	Non-invasive			Peptostreptococcus	13.8732	Invasive
Paraprevotella	8.21574	Non-invasive			Mycoplasma	10.1777	Invasive
Treponema	4.51727	Non-invasive			Atopobium	9.93084	Invasive
Mycoplasma	7.69897	Non-invasive			Porphyromonas	8.44226	Invasive
Atopobium	4.51727	Non-invasive			Oribacterium	9.87122	Invasive
Bifidobacterium	5.76199	Non-invasive			Prevotella	4.51727	Invasive
Porphyromonas	7.18774	Non-invasive			Dialister	4.51727	Invasive
Pseudomonas	11.8598	Non-invasive			Enterococcus	10.7864	Invasive
Oribacterium	4.51727	Non-invasive			Campylobacter	4.51727	Invasive
Prevotella	4.51727	Invasive			Parvimonas	4.51727	Invasive
Dialister	4.51727	Invasive			Alloprevotella	4.51727	Invasive
Enterococcus	4.51727	Invasive			Enhydrobacter	4.51727	Invasive
Actinomyces	4.51727	Invasive			Mogibacterium	4.51727	Invasive
Campylobacter	4.51727	Invasive			Corynebacterium	14.4412	Invasive
Solobacterium	4.51727	Invasive			Fusobacterium	4.51727	Invasive
Parvimonas	4.51727	Invasive			Stomatobaculum	4.51727	Invasive
Alloscardovia	4.51727	Invasive			Finegoldia	4.51727	Invasive
Megasphaera	4.51727	Invasive			Anaeroglobus	4.51727	Invasive
Alloprevotella	4.51727	Invasive			Anaerococcus	4.51727	Invasive
Enhydrobacter	4.51727	Invasive			Peptostreptococcus	4.51727	Invasive
Mogibacterium	4.51727	Invasive			Mycoplasma	4.51727	Invasive
Corynebacterium	4.51727	Invasive			Atopobium	4.51727	Invasive
Fusobacterium	4.51727	Invasive			Porphyromonas	4.51727	Invasive
Olsenella	4.51727	Invasive			Oribacterium	4.51727	Invasive
Stomatobaculum	4.51727	Invasive			Prevotella	4.51727	Invasive
Finegoldia	4.51727	Invasive			Dialister	4.51727	Invasive
Anaeroglobus	4.51727	Invasive			Enterococcus	10.8791	Invasive
Lactobacillus	4.51727	Invasive			Campylobacter	4.51727	Invasive
Tannerella	4.51727	Invasive			Parvimonas	4.51727	Invasive
Slackia	4.51727	Invasive			Alloprevotella	4.51727	Invasive
Peptostreptococcus	4.51727	Invasive			Enhydrobacter	4.51727	Invasive
Paraprevotella	4.51727	Invasive			Mogibacterium	4.51727	Invasive
Treponema	4.51727	Invasive			Corynebacterium	16.3949	Invasive
Mycoplasma	4.51727	Invasive			Fusobacterium	4.51727	Invasive
Atopobium	4.51727	Invasive			Stomatobaculum	4.51727	Invasive
Bifidobacterium	4.51727	Invasive			Finegoldia	4.51727	Invasive
Porphyromonas	4.51727	Invasive			Anaeroglobus	4.51727	Invasive
Pseudomonas	4.51727	Invasive			Anaerococcus	4.51727	Invasive
Oribacterium	4.51727	Invasive			Peptostreptococcus	4.51727	Invasive
Prevotella	4.51727	Non-invasive			Mycoplasma	4.51727	Invasive
Dialister	4.51727	Non-invasive			Atopobium	4.51727	Invasive
Enterococcus	6.6424	Non-invasive			Porphyromonas	4.51727	Invasive
Actinomyces	4.51727	Non-invasive			Oribacterium	4.51727	Invasive
Campylobacter	4.51727	Non-invasive			Prevotella	4.51727	Invasive
Solobacterium	4.51727	Non-invasive			Dialister	4.51727	Invasive
Parvimonas	4.51727	Non-invasive			Enterococcus	13.1791	Invasive
Alloscardovia	4.51727	Non-invasive			Campylobacter	4.51727	Invasive
Megasphaera	4.51727	Non-invasive			Parvimonas	4.51727	Invasive
Alloprevotella	4.51727	Non-invasive			Alloprevotella	4.51727	Invasive
Enhydrobacter	4.51727	Non-invasive			Enhydrobacter	4.51727	Invasive
Mogibacterium	4.51727	Non-invasive			Mogibacterium	4.51727	Invasive
Corynebacterium	4.51727	Non-invasive			Corynebacterium	15.4835	Invasive
Fusobacterium	4.51727	Non-invasive			Fusobacterium	4.51727	Invasive
Olsenella	4.51727	Non-invasive			Stomatobaculum	4.51727	Invasive
Stomatobaculum	4.51727	Non-invasive			Finegoldia	4.51727	Invasive
Finegoldia	4.51727	Non-invasive			Anaeroglobus	4.51727	Invasive
Anaeroglobus	4.51727	Non-invasive			Anaerococcus	4.51727	Invasive
Lactobacillus	4.51727	Non-invasive			Peptostreptococcus	4.51727	Invasive
Tannerella	4.51727	Non-invasive			Mycoplasma	4.51727	Invasive
Slackia	4.51727	Non-invasive			Atopobium	4.51727	Invasive
Peptostreptococcus	4.51727	Non-invasive			Porphyromonas	4.51727	Invasive
Paraprevotella	4.51727	Non-invasive			Oribacterium	4.51727	Invasive
Treponema	4.51727	Non-invasive			Prevotella	4.51727	Invasive
Mycoplasma	4.51727	Non-invasive			Dialister	4.51727	Invasive
Atopobium	4.51727	Non-invasive			Enterococcus	13.9903	Invasive
Bifidobacterium	4.51727	Non-invasive			Campylobacter	4.51727	Invasive
Porphyromonas	4.51727	Non-invasive			Parvimonas	4.51727	Invasive
Pseudomonas	8.22012	Non-invasive			Alloprevotella	4.51727	Invasive
Oribacterium	4.51727	Non-invasive			Enhydrobacter	4.51727	Invasive
Prevotella	7.23693	Invasive			Mogibacterium	4.51727	Invasive
Dialister	4.51727	Invasive			Corynebacterium	17.5938	Invasive
Enterococcus	8.44603	Invasive			Fusobacterium	4.51727	Invasive
Actinomyces	5.29241	Invasive			Stomatobaculum	4.51727	Invasive
Campylobacter	4.51727	Invasive			Finegoldia	4.51727	Invasive
Solobacterium	5.29241	Invasive			Anaeroglobus	4.51727	Invasive
Parvimonas	5.29241	Invasive			Anaerococcus	4.51727	Invasive
Alloscardovia	4.51727	Invasive			Peptostreptococcus	4.51727	Invasive
Megasphaera	4.51727	Invasive			Mycoplasma	4.51727	Invasive
Alloprevotella	4.51727	Invasive			Atopobium	4.51727	Invasive
Enhydrobacter	4.51727	Invasive			Porphyromonas	4.51727	Invasive
Mogibacterium	4.51727	Invasive			Oribacterium	4.51727	Invasive
Corynebacterium	4.51727	Invasive			Prevotella	4.51727	Invasive
Fusobacterium	4.51727	Invasive			Dialister	4.51727	Invasive
Olsenella	4.51727	Invasive			Enterococcus	15.5942	Invasive
Stomatobaculum	4.51727	Invasive			Campylobacter	4.51727	Invasive
Finegoldia	4.51727	Invasive			Parvimonas	4.51727	Invasive
Anaeroglobus	4.51727	Invasive			Alloprevotella	4.51727	Invasive
Lactobacillus	4.51727	Invasive			Enhydrobacter	4.51727	Invasive
Tannerella	4.51727	Invasive			Mogibacterium	4.51727	Invasive
Slackia	4.51727	Invasive			Corynebacterium	16.5883	Invasive
Peptostreptococcus	4.51727	Invasive			Fusobacterium	4.51727	Invasive
Paraprevotella	4.51727	Invasive			Stomatobaculum	4.51727	Invasive
Treponema	4.51727	Invasive			Finegoldia	4.51727	Invasive
Mycoplasma	4.51727	Invasive			Anaeroglobus	4.51727	Invasive
Atopobium	5.88409	Invasive			Anaerococcus	4.51727	Invasive
Bifidobacterium	4.51727	Invasive			Peptostreptococcus	4.51727	Invasive
Porphyromonas	4.51727	Invasive			Mycoplasma	4.51727	Invasive
Pseudomonas	7.39406	Invasive			Atopobium	4.51727	Invasive
Oribacterium	4.51727	Invasive			Porphyromonas	4.51727	Invasive
Prevotella	4.51727	Non-invasive			Oribacterium	4.51727	Invasive
Dialister	4.51727	Non-invasive			Prevotella	4.51727	Non-invasive
Enterococcus	4.51727	Non-invasive			Dialister	4.51727	Non-invasive
Actinomyces	4.51727	Non-invasive			Enterococcus	6.93338	Non-invasive
Campylobacter	4.51727	Non-invasive			Campylobacter	4.51727	Non-invasive
Solobacterium	4.51727	Non-invasive			Parvimonas	4.51727	Non-invasive
Parvimonas	4.51727	Non-invasive			Alloprevotella	4.51727	Non-invasive
Alloscardovia	4.51727	Non-invasive			Enhydrobacter	4.51727	Non-invasive
Megasphaera	4.51727	Non-invasive			Mogibacterium	4.51727	Non-invasive
Alloprevotella	4.51727	Non-invasive			Corynebacterium	6.9671	Non-invasive
Enhydrobacter	4.51727	Non-invasive			Fusobacterium	4.51727	Non-invasive
Mogibacterium	4.51727	Non-invasive			Stomatobaculum	4.51727	Non-invasive
Corynebacterium	13.1308	Non-invasive			Finegoldia	6.69149	Non-invasive
Fusobacterium	4.51727	Non-invasive			Anaeroglobus	4.51727	Non-invasive
Olsenella	4.51727	Non-invasive			Anaerococcus	7.69217	Non-invasive
Stomatobaculum	4.51727	Non-invasive			Peptostreptococcus	4.51727	Non-invasive
Finegoldia	8.42558	Non-invasive			Mycoplasma	5.8053	Non-invasive
Anaeroglobus	4.51727	Non-invasive			Atopobium	4.51727	Non-invasive
Lactobacillus	4.51727	Non-invasive			Porphyromonas	4.51727	Non-invasive
Tannerella	4.51727	Non-invasive			Oribacterium	4.51727	Non-invasive
Slackia	4.51727	Non-invasive			Prevotella	4.51727	Invasive
Peptostreptococcus	4.51727	Non-invasive			Dialister	4.51727	Invasive
Paraprevotella	4.51727	Non-invasive			Enterococcus	12.1099	Invasive
Treponema	4.51727	Non-invasive			Campylobacter	4.51727	Invasive
Mycoplasma	4.51727	Non-invasive			Parvimonas	6.18944	Invasive
Atopobium	4.51727	Non-invasive			Alloprevotella	4.51727	Invasive
Bifidobacterium	4.51727	Non-invasive			Enhydrobacter	4.51727	Invasive
Porphyromonas	4.51727	Non-invasive			Mogibacterium	4.51727	Invasive
Pseudomonas	10.4757	Non-invasive			Corynebacterium	7.00911	Invasive
Oribacterium	4.51727	Non-invasive			Fusobacterium	4.51727	Invasive
Prevotella	11.9309	Non-invasive			Stomatobaculum	4.51727	Invasive
Dialister	4.51727	Non-invasive			Finegoldia	6.96225	Invasive
Enterococcus	4.51727	Non-invasive			Anaeroglobus	4.51727	Invasive
Actinomyces	11.5299	Non-invasive			Anaerococcus	7.80261	Invasive
Campylobacter	4.51727	Non-invasive			Peptostreptococcus	7.03149	Invasive
Solobacterium	4.51727	Non-invasive			Mycoplasma	13.3499	Invasive
Parvimonas	4.51727	Non-invasive			Atopobium	4.51727	Invasive
Alloscardovia	4.51727	Non-invasive			Porphyromonas	4.51727	Invasive
Megasphaera	4.51727	Non-invasive			Oribacterium	4.51727	Invasive
Alloprevotella	4.51727	Non-invasive			Prevotella	4.51727	Invasive
Enhydrobacter	11.038	Non-invasive			Dialister	4.51727	Invasive
Mogibacterium	4.51727	Non-invasive			Enterococcus	11.3237	Invasive
Corynebacterium	13.7639	Non-invasive			Campylobacter	4.51727	Invasive
Fusobacterium	4.51727	Non-invasive			Parvimonas	4.51727	Invasive
Olsenella	4.51727	Non-invasive			Alloprevotella	4.51727	Invasive
Stomatobaculum	4.51727	Non-invasive			Enhydrobacter	4.51727	Invasive
Finegoldia	4.51727	Non-invasive			Mogibacterium	4.51727	Invasive
Anaeroglobus	4.51727	Non-invasive			Corynebacterium	4.51727	Invasive
Lactobacillus	16.0517	Non-invasive			Fusobacterium	4.51727	Invasive
Tannerella	4.51727	Non-invasive			Stomatobaculum	4.51727	Invasive
Slackia	4.51727	Non-invasive			Finegoldia	5.91521	Invasive
Peptostreptococcus	4.51727	Non-invasive			Anaeroglobus	4.51727	Invasive
Paraprevotella	4.51727	Non-invasive			Anaerococcus	4.51727	Invasive
Treponema	4.51727	Non-invasive			Peptostreptococcus	4.51727	Invasive
Mycoplasma	4.51727	Non-invasive			Mycoplasma	11.2067	Invasive
Atopobium	11.7198	Non-invasive			Atopobium	4.51727	Invasive
Bifidobacterium	4.51727	Non-invasive			Porphyromonas	4.51727	Invasive
Porphyromonas	11.5713	Non-invasive			Oribacterium	4.51727	Invasive
Pseudomonas	16.7995	Non-invasive			Prevotella	4.51727	Non-invasive
Oribacterium	4.51727	Non-invasive			Dialister	4.51727	Non-invasive
Prevotella	4.51727	Non-invasive			Enterococcus	4.51727	Non-invasive
Dialister	4.51727	Non-invasive			Campylobacter	4.51727	Non-invasive
Enterococcus	4.51727	Non-invasive			Parvimonas	4.51727	Non-invasive
Actinomyces	4.51727	Non-invasive			Alloprevotella	4.51727	Non-invasive
Campylobacter	4.51727	Non-invasive			Enhydrobacter	6.41822	Non-invasive
Solobacterium	4.51727	Non-invasive			Mogibacterium	4.51727	Non-invasive
Parvimonas	4.51727	Non-invasive			Corynebacterium	14.5719	Non-invasive
Alloscardovia	4.51727	Non-invasive			Fusobacterium	4.51727	Non-invasive
Megasphaera	4.51727	Non-invasive			Stomatobaculum	4.51727	Non-invasive
Alloprevotella	4.51727	Non-invasive			Finegoldia	7.24046	Non-invasive
Enhydrobacter	4.51727	Non-invasive			Anaeroglobus	4.51727	Non-invasive
Mogibacterium	4.51727	Non-invasive			Anaerococcus	9.40509	Non-invasive
Corynebacterium	4.51727	Non-invasive			Peptostreptococcus	4.51727	Non-invasive
Fusobacterium	4.51727	Non-invasive			Mycoplasma	8.63395	Non-invasive
Olsenella	4.51727	Non-invasive			Atopobium	4.51727	Non-invasive
Stomatobaculum	4.51727	Non-invasive			Porphyromonas	4.51727	Non-invasive
Finegoldia	7.76377	Non-invasive			Oribacterium	4.51727	Non-invasive
Anaeroglobus	4.51727	Non-invasive			Prevotella	6.43096	Invasive
Lactobacillus	8.85836	Non-invasive			Dialister	4.51727	Invasive
Tannerella	4.51727	Non-invasive			Enterococcus	8.55641	Invasive
Slackia	4.51727	Non-invasive			Campylobacter	4.51727	Invasive
Peptostreptococcus	4.51727	Non-invasive			Parvimonas	4.51727	Invasive
Paraprevotella	4.51727	Non-invasive			Alloprevotella	4.51727	Invasive
Treponema	4.51727	Non-invasive			Enhydrobacter	4.51727	Invasive
Mycoplasma	4.51727	Non-invasive			Mogibacterium	4.51727	Invasive
Atopobium	4.51727	Non-invasive			Corynebacterium	14.7277	Invasive
Bifidobacterium	6.95582	Non-invasive			Fusobacterium	4.51727	Invasive
Porphyromonas	4.51727	Non-invasive			Stomatobaculum	4.51727	Invasive
Pseudomonas	11.3273	Non-invasive			Finegoldia	4.51727	Invasive
Oribacterium	4.51727	Non-invasive			Anaeroglobus	4.51727	Invasive
Prevotella	4.51727	Invasive			Anaerococcus	4.51727	Invasive
Dialister	4.51727	Invasive			Peptostreptococcus	4.51727	Invasive
Enterococcus	4.51727	Invasive			Mycoplasma	4.51727	Invasive
Actinomyces	4.51727	Invasive			Atopobium	4.51727	Invasive
Campylobacter	4.51727	Invasive			Porphyromonas	4.51727	Invasive
Solobacterium	4.51727	Invasive			Oribacterium	4.51727	Invasive
Parvimonas	4.51727	Invasive			Prevotella	15.9161	Non-invasive
Alloscardovia	4.51727	Invasive			Dialister	11.5699	Non-invasive
Megasphaera	4.51727	Invasive			Enterococcus	9.49075	Non-invasive
Alloprevotella	4.51727	Invasive			Campylobacter	9.20331	Non-invasive
Enhydrobacter	4.51727	Invasive			Parvimonas	4.51727	Non-invasive
Mogibacterium	4.51727	Invasive			Alloprevotella	13.2502	Non-invasive
Corynebacterium	9.9364	Invasive			Enhydrobacter	13.5108	Non-invasive
Fusobacterium	4.51727	Invasive			Mogibacterium	11.8651	Non-invasive
Olsenella	4.51727	Invasive			Corynebacterium	16.308	Non-invasive
Stomatobaculum	4.51727	Invasive			Fusobacterium	13.1635	Non-invasive
Finegoldia	14.5052	Invasive			Stomatobaculum	10.7954	Non-invasive
Anaeroglobus	4.51727	Invasive			Finegoldia	11.7385	Non-invasive
Lactobacillus	4.51727	Invasive			Anaeroglobus	4.51727	Non-invasive
Tannerella	4.51727	Invasive			Anaerococcus	12.6758	Non-invasive
Slackia	4.51727	Invasive			Peptostreptococcus	4.51727	Non-invasive
Peptostreptococcus	4.51727	Invasive			Mycoplasma	12.0736	Non-invasive
Paraprevotella	4.51727	Invasive			Atopobium	4.51727	Non-invasive
Treponema	4.51727	Invasive			Porphyromonas	10.244	Non-invasive
Mycoplasma	4.51727	Invasive			Oribacterium	11.8651	Non-invasive
Atopobium	4.51727	Invasive			Prevotella	12.9661	Invasive
Bifidobacterium	4.51727	Invasive			Dialister	8.13888	Invasive
Porphyromonas	4.51727	Invasive			Enterococcus	4.51727	Invasive
Pseudomonas	18.2176	Invasive			Campylobacter	4.51727	Invasive
Oribacterium	4.51727	Invasive			Parvimonas	8.68153	Invasive
Prevotella	14.4109	Invasive			Alloprevotella	5.90112	Invasive
Dialister	12.2164	Invasive			Enhydrobacter	4.51727	Invasive
Enterococcus	4.51727	Invasive			Mogibacterium	4.51727	Invasive
Actinomyces	13.0292	Invasive			Corynebacterium	10.2516	Invasive
Campylobacter	11.354	Invasive			Fusobacterium	7.44203	Invasive
Solobacterium	4.51727	Invasive			Stomatobaculum	4.51727	Invasive
Parvimonas	11.7738	Invasive			Finegoldia	12.7212	Invasive
Alloscardovia	10.5151	Invasive			Anaeroglobus	4.51727	Invasive
Megasphaera	11.9957	Invasive			Anaerococcus	13.0452	Invasive
Alloprevotella	11.5304	Invasive			Peptostreptococcus	8.45601	Invasive
Enhydrobacter	4.51727	Invasive			Mycoplasma	11.6778	Invasive
Mogibacterium	11.354	Invasive			Atopobium	7.91318	Invasive
Corynebacterium	13.0292	Invasive			Porphyromonas	6.75348	Invasive
Fusobacterium	13.5132	Invasive			Oribacterium	4.51727	Invasive
Olsenella	11.6999	Invasive			Prevotella	5.56536	Invasive
Stomatobaculum	12.3094	Invasive			Dialister	4.51727	Invasive
Finegoldia	12.6809	Invasive			Enterococcus	4.51727	Invasive
Anaeroglobus	11.6192	Invasive			Campylobacter	4.51727	Invasive
Lactobacillus	12.287	Invasive			Parvimonas	6.72873	Invasive
Tannerella	12.7525	Invasive			Alloprevotella	6.16501	Invasive
Slackia	4.51727	Invasive			Enhydrobacter	4.51727	Invasive
Peptostreptococcus	10.7441	Invasive			Mogibacterium	4.51727	Invasive
Paraprevotella	4.51727	Invasive			Corynebacterium	6.96539	Invasive
Treponema	12.099	Invasive			Fusobacterium	6.16501	Invasive
Mycoplasma	18.323	Invasive			Stomatobaculum	4.51727	Invasive
Atopobium	12.4092	Invasive			Finegoldia	8.59658	Invasive
Bifidobacterium	4.51727	Invasive			Anaeroglobus	4.51727	Invasive
Porphyromonas	10.1757	Invasive			Anaerococcus	9.74508	Invasive
Pseudomonas	13.8642	Invasive			Peptostreptococcus	5.35978	Invasive
Oribacterium	10.4001	Invasive			Mycoplasma	11.4157	Invasive
Prevotella	9.73544	Non-invasive			Atopobium	4.51727	Invasive
Dialister	6.41897	Non-invasive			Porphyromonas	4.51727	Invasive
Enterococcus	4.51727	Non-invasive			Oribacterium	4.51727	Invasive
Actinomyces	6.14277	Non-invasive			Prevotella	10.5061	Non-invasive
Campylobacter	7.6541	Non-invasive			Dialister	9.41804	Non-invasive
Solobacterium	4.51727	Non-invasive			Enterococcus	4.51727	Non-invasive
Parvimonas	4.51727	Non-invasive			Campylobacter	8.16027	Non-invasive
Alloscardovia	4.51727	Non-invasive			Parvimonas	4.51727	Non-invasive
Megasphaera	4.51727	Non-invasive			Alloprevotella	4.51727	Non-invasive
Alloprevotella	9.17981	Non-invasive			Enhydrobacter	4.51727	Non-invasive
Enhydrobacter	4.51727	Non-invasive			Mogibacterium	4.51727	Non-invasive
Mogibacterium	4.51727	Non-invasive			Corynebacterium	11.5127	Non-invasive
Corynebacterium	13.2573	Non-invasive			Fusobacterium	4.51727	Non-invasive
Fusobacterium	7.6541	Non-invasive			Stomatobaculum	4.51727	Non-invasive
Olsenella	4.51727	Non-invasive			Finegoldia	11.0835	Non-invasive
Stomatobaculum	4.51727	Non-invasive			Anaeroglobus	4.51727	Non-invasive
Finegoldia	9.74584	Non-invasive			Anaerococcus	12.3316	Non-invasive
Anaeroglobus	4.51727	Non-invasive			Peptostreptococcus	4.51727	Non-invasive
Lactobacillus	6.41897	Non-invasive			Mycoplasma	4.51727	Non-invasive
Tannerella	4.51727	Non-invasive			Atopobium	4.51727	Non-invasive
Slackia	4.51727	Non-invasive			Porphyromonas	4.51727	Non-invasive
Peptostreptococcus	6.84885	Non-invasive			Oribacterium	4.51727	Non-invasive
Paraprevotella	4.51727	Non-invasive			Prevotella	11.4363	Non-invasive
Treponema	4.51727	Non-invasive			Dialister	10.4769	Non-invasive
Mycoplasma	8.52173	Non-invasive			Enterococcus	7.36457	Non-invasive
Atopobium	6.2933	Non-invasive			Campylobacter	10.0786	Non-invasive
Bifidobacterium	5.95548	Non-invasive			Parvimonas	7.64131	Non-invasive
Porphyromonas	6.91167	Non-invasive			Alloprevotella	8.05727	Non-invasive
Pseudomonas	10.0168	Non-invasive			Enhydrobacter	7.21702	Non-invasive
Oribacterium	6.78031	Non-invasive			Mogibacterium	7.36457	Non-invasive
Prevotella	8.03032	Invasive			Corynebacterium	11.8588	Non-invasive
Dialister	6.08224	Invasive			Fusobacterium	9.26796	Non-invasive
Enterococcus	8.50884	Invasive			Stomatobaculum	4.51727	Non-invasive
Actinomyces	4.51727	Invasive			Finegoldia	12.0369	Non-invasive
Campylobacter	4.51727	Invasive			Anaeroglobus	4.51727	Non-invasive
Solobacterium	5.86744	Invasive			Anaerococcus	13.3781	Non-invasive
Parvimonas	7.83709	Invasive			Peptostreptococcus	7.94228	Non-invasive
Alloscardovia	4.51727	Invasive			Mycoplasma	4.51727	Non-invasive
Megasphaera	4.51727	Invasive			Atopobium	4.51727	Non-invasive
Alloprevotella	6.32202	Invasive			Porphyromonas	8.43133	Non-invasive
Enhydrobacter	4.51727	Invasive			Oribacterium	4.51727	Non-invasive
Mogibacterium	4.51727	Invasive			Prevotella	8.41916	Invasive
Corynebacterium	7.91542	Invasive			Dialister	4.51727	Invasive
Fusobacterium	6.77362	Invasive			Enterococcus	4.51727	Invasive
Olsenella	5.98225	Invasive			Campylobacter	7.57588	Invasive
Stomatobaculum	4.51727	Invasive			Parvimonas	4.51727	Invasive
Finegoldia	4.51727	Invasive			Alloprevotella	4.51727	Invasive
Anaeroglobus	6.32202	Invasive			Enhydrobacter	4.51727	Invasive
Lactobacillus	7.9478	Invasive			Mogibacterium	4.51727	Invasive
Tannerella	4.51727	Invasive			Corynebacterium	14.4293	Invasive
Slackia	4.51727	Invasive			Fusobacterium	4.51727	Invasive
Peptostreptococcus	6.97164	Invasive			Stomatobaculum	4.51727	Invasive
Paraprevotella	4.51727	Invasive			Finegoldia	9.8741	Invasive
Treponema	4.51727	Invasive			Anaeroglobus	7.18831	Invasive
Mycoplasma	7.79948	Invasive			Anaerococcus	11.9117	Invasive
Atopobium	7.90711	Invasive			Peptostreptococcus	7.72751	Invasive
Bifidobacterium	5.86744	Invasive			Mycoplasma	6.83539	Invasive
Porphyromonas	7.46492	Invasive			Atopobium	7.18831	Invasive
Pseudomonas	6.84557	Invasive			Porphyromonas	7.29337	Invasive
Oribacterium	4.51727	Invasive			Oribacterium	4.51727	Invasive
Prevotella	8.42886	Non-invasive			Prevotella	4.51727	Invasive
Dialister	7.55507	Non-invasive			Dialister	4.51727	Invasive
Enterococcus	4.51727	Non-invasive			Enterococcus	4.51727	Invasive
Actinomyces	4.51727	Non-invasive			Campylobacter	4.51727	Invasive
Campylobacter	5.62615	Non-invasive			Parvimonas	4.51727	Invasive
Solobacterium	7.01595	Non-invasive			Alloprevotella	4.51727	Invasive
Parvimonas	9.27462	Non-invasive			Enhydrobacter	4.51727	Invasive
Alloscardovia	4.51727	Non-invasive			Mogibacterium	4.51727	Invasive
Megasphaera	4.51727	Non-invasive			Corynebacterium	13.7847	Invasive
Alloprevotella	6.23931	Non-invasive			Fusobacterium	4.51727	Invasive
Enhydrobacter	4.51727	Non-invasive			Stomatobaculum	4.51727	Invasive
Mogibacterium	7.17887	Non-invasive			Finegoldia	9.11174	Invasive
Corynebacterium	8.37007	Non-invasive			Anaeroglobus	4.51727	Invasive
Fusobacterium	8.79926	Non-invasive			Anaerococcus	8.36158	Invasive
Olsenella	4.51727	Non-invasive			Peptostreptococcus	4.51727	Invasive
Stomatobaculum	4.51727	Non-invasive			Mycoplasma	4.51727	Invasive
Finegoldia	7.27071	Non-invasive			Atopobium	4.51727	Invasive
Anaeroglobus	4.51727	Non-invasive			Porphyromonas	4.51727	Invasive
Lactobacillus	4.51727	Non-invasive			Oribacterium	4.51727	Invasive
Tannerella	4.51727	Non-invasive			Prevotella	8.10358	Non-invasive
Slackia	7.56971	Non-invasive			Dialister	7.76261	Non-invasive
Peptostreptococcus	8.20663	Non-invasive			Enterococcus	4.51727	Non-invasive
Paraprevotella	4.51727	Non-invasive			Campylobacter	4.51727	Non-invasive
Treponema	4.51727	Non-invasive			Parvimonas	5.83292	Non-invasive
Mycoplasma	8.88897	Non-invasive			Alloprevotella	4.51727	Non-invasive
Atopobium	8.48796	Non-invasive			Enhydrobacter	4.51727	Non-invasive
Bifidobacterium	5.79338	Non-invasive			Mogibacterium	4.51727	Non-invasive
Porphyromonas	6.04802	Non-invasive			Corynebacterium	14.069	Non-invasive
Pseudomonas	8.78127	Non-invasive			Fusobacterium	4.51727	Non-invasive
Oribacterium	4.51727	Non-invasive			Stomatobaculum	4.51727	Non-invasive
Prevotella	10.427	Invasive			Finegoldia	8.2557	Non-invasive
Dialister	8.52552	Invasive			Anaeroglobus	4.51727	Non-invasive
Enterococcus	9.06198	Invasive			Anaerococcus	10.6909	Non-invasive
Actinomyces	4.51727	Invasive			Peptostreptococcus	7.27405	Non-invasive
Campylobacter	4.51727	Invasive			Mycoplasma	4.51727	Non-invasive
Solobacterium	4.51727	Invasive			Atopobium	4.51727	Non-invasive
Parvimonas	4.51727	Invasive			Porphyromonas	6.93094	Non-invasive
Alloscardovia	4.51727	Invasive			Oribacterium	4.51727	Non-invasive
Megasphaera	4.51727	Invasive			Prevotella	4.51727	Non-invasive
Alloprevotella	8.3345	Invasive			Dialister	4.51727	Non-invasive
Enhydrobacter	4.51727	Invasive			Enterococcus	4.51727	Non-invasive
Mogibacterium	8.21817	Invasive			Campylobacter	4.51727	Non-invasive
Corynebacterium	16.8298	Invasive			Parvimonas	4.51727	Non-invasive
Fusobacterium	4.51727	Invasive			Alloprevotella	4.51727	Non-invasive
Olsenella	4.51727	Invasive			Enhydrobacter	4.51727	Non-invasive
Stomatobaculum	4.51727	Invasive			Mogibacterium	4.51727	Non-invasive
Finegoldia	10.1701	Invasive			Corynebacterium	16.2952	Non-invasive
Anaeroglobus	4.51727	Invasive			Fusobacterium	4.51727	Non-invasive
Lactobacillus	7.91496	Invasive			Stomatobaculum	4.51727	Non-invasive
Tannerella	4.51727	Invasive			Finegoldia	4.51727	Non-invasive
Slackia	4.51727	Invasive			Anaeroglobus	4.51727	Non-invasive
Peptostreptococcus	7.70136	Invasive			Anaerococcus	4.51727	Non-invasive
Paraprevotella	4.51727	Invasive			Peptostreptococcus	4.51727	Non-invasive
Treponema	4.51727	Invasive			Mycoplasma	4.51727	Non-invasive
Mycoplasma	14.0229	Invasive			Atopobium	4.51727	Non-invasive
Atopobium	9.7089	Invasive			Porphyromonas	4.51727	Non-invasive
Bifidobacterium	4.51727	Invasive			Oribacterium	4.51727	Non-invasive
Porphyromonas	8.08141	Invasive
Pseudomonas	12.0152	Invasive
Oribacterium	4.51727	Invasive
Prevotella	8.08386	Non-invasive
Dialister	8.60862	Non-invasive
Enterococcus	4.51727	Non-invasive
Actinomyces	4.51727	Non-invasive
Campylobacter	7.95916	Non-invasive
Solobacterium	4.51727	Non-invasive
Parvimonas	4.51727	Non-invasive
Alloscardovia	4.51727	Non-invasive
Megasphaera	4.51727	Non-invasive
Alloprevotella	4.51727	Non-invasive
Enhydrobacter	4.51727	Non-invasive
Mogibacterium	4.51727	Non-invasive
Corynebacterium	15.902	Non-invasive
Fusobacterium	4.51727	Non-invasive
Olsenella	4.51727	Non-invasive
Stomatobaculum	4.51727	Non-invasive
Finegoldia	11.039	Non-invasive
Anaeroglobus	4.51727	Non-invasive
Lactobacillus	4.51727	Non-invasive
Tannerella	4.51727	Non-invasive
Slackia	4.51727	Non-invasive
Peptostreptococcus	4.51727	Non-invasive
Paraprevotella	4.51727	Non-invasive
Treponema	4.51727	Non-invasive
Mycoplasma	4.51727	Non-invasive
Atopobium	4.51727	Non-invasive
Bifidobacterium	4.51727	Non-invasive
Porphyromonas	4.51727	Non-invasive
Pseudomonas	9.46279	Non-invasive
Oribacterium	4.51727	Non-invasive
Prevotella	7.08428	Non-invasive
Dialister	6.47716	Non-invasive
Enterococcus	4.51727	Non-invasive
Actinomyces	4.51727	Non-invasive
Campylobacter	7.08428	Non-invasive
Solobacterium	4.51727	Non-invasive
Parvimonas	4.51727	Non-invasive
Alloscardovia	4.51727	Non-invasive
Megasphaera	4.51727	Non-invasive
Alloprevotella	4.51727	Non-invasive
Enhydrobacter	4.51727	Non-invasive
Mogibacterium	4.51727	Non-invasive
Corynebacterium	14.8608	Non-invasive
Fusobacterium	4.51727	Non-invasive
Olsenella	4.51727	Non-invasive
Stomatobaculum	4.51727	Non-invasive
Finegoldia	8.88086	Non-invasive
Anaeroglobus	4.51727	Non-invasive
Lactobacillus	4.51727	Non-invasive
Tannerella	4.51727	Non-invasive
Slackia	4.51727	Non-invasive
Peptostreptococcus	4.51727	Non-invasive
Paraprevotella	4.51727	Non-invasive
Treponema	4.51727	Non-invasive
Mycoplasma	4.51727	Non-invasive
Atopobium	4.51727	Non-invasive
Bifidobacterium	4.51727	Non-invasive
Porphyromonas	6.97211	Non-invasive
Pseudomonas	8.92984	Non-invasive
Oribacterium	4.51727	Non-invasive
Prevotella	4.51727	Invasive
Dialister	4.51727	Invasive
Enterococcus	4.51727	Invasive
Actinomyces	4.51727	Invasive
Campylobacter	4.51727	Invasive
Solobacterium	4.51727	Invasive
Parvimonas	4.51727	Invasive
Alloscardovia	4.51727	Invasive
Megasphaera	4.51727	Invasive
Alloprevotella	4.51727	Invasive
Enhydrobacter	4.51727	Invasive
Mogibacterium	4.51727	Invasive
Corynebacterium	15.1323	Invasive
Fusobacterium	4.51727	Invasive
Olsenella	4.51727	Invasive
Stomatobaculum	4.51727	Invasive
Finegoldia	4.51727	Invasive
Anaeroglobus	4.51727	Invasive
Lactobacillus	4.51727	Invasive
Tannerella	4.51727	Invasive
Slackia	4.51727	Invasive
Peptostreptococcus	4.51727	Invasive
Paraprevotella	4.51727	Invasive
Treponema	4.51727	Invasive
Mycoplasma	4.51727	Invasive
Atopobium	4.51727	Invasive
Bifidobacterium	4.51727	Invasive
Porphyromonas	4.51727	Invasive
Pseudomonas	9.81697	Invasive
Oribacterium	4.51727	Invasive
Prevotella	7.41267	Non-invasive
Dialister	4.51727	Non-invasive
Enterococcus	4.51727	Non-invasive
Actinomyces	8.40373	Non-invasive
Campylobacter	4.51727	Non-invasive
Solobacterium	4.51727	Non-invasive
Parvimonas	7.11485	Non-invasive
Alloscardovia	4.51727	Non-invasive
Megasphaera	4.51727	Non-invasive
Alloprevotella	4.51727	Non-invasive
Enhydrobacter	7.9261	Non-invasive
Mogibacterium	4.51727	Non-invasive
Corynebacterium	14.6262	Non-invasive
Fusobacterium	8.94809	Non-invasive
Olsenella	4.51727	Non-invasive
Stomatobaculum	7.56085	Non-invasive
Finegoldia	10.5756	Non-invasive
Anaeroglobus	4.51727	Non-invasive
Lactobacillus	4.51727	Non-invasive
Tannerella	4.51727	Non-invasive
Slackia	4.51727	Non-invasive
Peptostreptococcus	7.79059	Non-invasive
Paraprevotella	4.51727	Non-invasive
Treponema	4.51727	Non-invasive
Mycoplasma	4.51727	Non-invasive
Atopobium	4.51727	Non-invasive
Bifidobacterium	4.51727	Non-invasive
Porphyromonas	7.41267	Non-invasive
Pseudomonas	11.9728	Non-invasive
Oribacterium	4.51727	Non-invasive
Prevotella	4.51727	Non-invasive
Dialister	4.51727	Non-invasive
Enterococcus	11.6476	Non-invasive
Actinomyces	4.51727	Non-invasive
Campylobacter	4.51727	Non-invasive
Solobacterium	4.51727	Non-invasive
Parvimonas	4.51727	Non-invasive
Alloscardovia	4.51727	Non-invasive
Megasphaera	4.51727	Non-invasive
Alloprevotella	4.51727	Non-invasive
Enhydrobacter	7.54292	Non-invasive
Mogibacterium	4.51727	Non-invasive
Corynebacterium	11.5644	Non-invasive
Fusobacterium	4.51727	Non-invasive
Olsenella	4.51727	Non-invasive
Stomatobaculum	4.51727	Non-invasive
Finegoldia	4.51727	Non-invasive
Anaeroglobus	4.51727	Non-invasive
Lactobacillus	10.2095	Non-invasive
Tannerella	4.51727	Non-invasive
Slackia	4.51727	Non-invasive
Peptostreptococcus	4.51727	Non-invasive
Paraprevotella	4.51727	Non-invasive
Treponema	4.51727	Non-invasive
Mycoplasma	9.21334	Non-invasive
Atopobium	4.51727	Non-invasive
Bifidobacterium	4.51727	Non-invasive
Porphyromonas	4.51727	Non-invasive
Pseudomonas	15.3258	Non-invasive
Oribacterium	4.51727	Non-invasive
Prevotella	4.51727	Non-invasive
Dialister	4.51727	Non-invasive
Enterococcus	4.51727	Non-invasive
Actinomyces	4.51727	Non-invasive
Campylobacter	4.51727	Non-invasive
Solobacterium	4.51727	Non-invasive
Parvimonas	4.51727	Non-invasive
Alloscardovia	4.51727	Non-invasive
Megasphaera	4.51727	Non-invasive
Alloprevotella	4.51727	Non-invasive
Enhydrobacter	4.51727	Non-invasive
Mogibacterium	4.51727	Non-invasive
Corynebacterium	5.65508	Non-invasive
Fusobacterium	4.51727	Non-invasive
Olsenella	4.51727	Non-invasive
Stomatobaculum	4.51727	Non-invasive
Finegoldia	4.51727	Non-invasive
Anaeroglobus	4.51727	Non-invasive
Lactobacillus	4.51727	Non-invasive
Tannerella	4.51727	Non-invasive
Slackia	4.51727	Non-invasive
Peptostreptococcus	4.51727	Non-invasive
Paraprevotella	4.51727	Non-invasive
Treponema	4.51727	Non-invasive
Mycoplasma	4.51727	Non-invasive
Atopobium	4.51727	Non-invasive
Bifidobacterium	4.51727	Non-invasive
Porphyromonas	4.51727	Non-invasive
Pseudomonas	7.485	Non-invasive
Oribacterium	4.51727	Non-invasive
Prevotella	4.51727	Non-invasive
Dialister	4.51727	Non-invasive
Enterococcus	4.51727	Non-invasive
Actinomyces	4.51727	Non-invasive
Campylobacter	4.51727	Non-invasive
Solobacterium	4.51727	Non-invasive
Parvimonas	4.51727	Non-invasive
Alloscardovia	4.51727	Non-invasive
Megasphaera	4.51727	Non-invasive
Alloprevotella	4.51727	Non-invasive
Enhydrobacter	4.51727	Non-invasive
Mogibacterium	4.51727	Non-invasive
Corynebacterium	5.22095	Non-invasive
Fusobacterium	4.51727	Non-invasive
Olsenella	4.51727	Non-invasive
Stomatobaculum	4.51727	Non-invasive
Finegoldia	4.51727	Non-invasive
Anaeroglobus	4.51727	Non-invasive
Lactobacillus	4.51727	Non-invasive
Tannerella	4.51727	Non-invasive
Slackia	4.51727	Non-invasive
Peptostreptococcus	4.51727	Non-invasive
Paraprevotella	4.51727	Non-invasive
Treponema	4.51727	Non-invasive
Mycoplasma	4.51727	Non-invasive
Atopobium	4.51727	Non-invasive
Bifidobacterium	4.51727	Non-invasive
Porphyromonas	4.51727	Non-invasive
Pseudomonas	6.96167	Non-invasive
Oribacterium	4.51727	Non-invasive
Prevotella	7.63674	Non-invasive
Dialister	4.51727	Non-invasive
Enterococcus	4.51727	Non-invasive
Actinomyces	7.88635	Non-invasive
Campylobacter	4.51727	Non-invasive
Solobacterium	4.51727	Non-invasive
Parvimonas	7.83127	Non-invasive
Alloscardovia	4.51727	Non-invasive
Megasphaera	4.51727	Non-invasive
Alloprevotella	4.51727	Non-invasive
Enhydrobacter	4.51727	Non-invasive
Mogibacterium	4.51727	Non-invasive
Corynebacterium	15.2411	Non-invasive
Fusobacterium	4.51727	Non-invasive
Olsenella	4.51727	Non-invasive
Stomatobaculum	4.51727	Non-invasive
Finegoldia	12.1209	Non-invasive
Anaeroglobus	4.51727	Non-invasive
[truncated: 792 more rows]

## Sheet: Supplementary Figure 4
Supplementary Figure 4
Disease	Treatment	taxon	sample.num
control	ICU	Porphyromonas_gingivalis	sample_1
control	Ward	Porphyromonas_gingivalis	sample_2
control	Ward	Porphyromonas_gingivalis	sample_3
COVID19	Ward	Porphyromonas_gingivalis	sample_4
control	Ward	Porphyromonas_gingivalis	sample_5
control	Ward	Porphyromonas_gingivalis	sample_6
COVID19	ICU	Porphyromonas_gingivalis	sample_7
COVID19	ICU	Porphyromonas_gingivalis	sample_8
COVID19	ICU	Porphyromonas_gingivalis	sample_9
COVID19	ICU	Porphyromonas_gingivalis	sample_10
COVID19	ICU	Porphyromonas_gingivalis	sample_11
control	Ward	Porphyromonas_gingivalis	sample_12
control	Ward	Porphyromonas_gingivalis	sample_13
control	Ward	Porphyromonas_gingivalis	sample_14
COVID19	ICU	Porphyromonas_gingivalis	sample_15
COVID19	ICU	Porphyromonas_gingivalis	sample_16
COVID19	ICU	Porphyromonas_gingivalis	sample_17
COVID19	ICU	Porphyromonas_gingivalis	sample_18
COVID19	ICU	Porphyromonas_gingivalis	sample_19
COVID19	ICU	Porphyromonas_gingivalis	sample_20
COVID19	ICU	Porphyromonas_gingivalis	sample_21
COVID19	ICU	Porphyromonas_gingivalis	sample_22
control	Ward	Porphyromonas_gingivalis	sample_23
control	Ward	Porphyromonas_gingivalis	sample_24
control	Ward	Porphyromonas_gingivalis	sample_25
COVID19	ICU	Porphyromonas_gingivalis	sample_26
COVID19	ICU	Porphyromonas_gingivalis	sample_27
COVID19	ICU	Porphyromonas_gingivalis	sample_28
COVID19	ICU	Porphyromonas_gingivalis	sample_29
control	Ward	Porphyromonas_gingivalis	sample_30
COVID19	Ward	Porphyromonas_gingivalis	sample_31
control	Ward	Porphyromonas_gingivalis	sample_32
COVID19	ICU	Porphyromonas_gingivalis	sample_33
COVID19	ICU	Porphyromonas_gingivalis	sample_34
control	ICU	Mycoplasma_salivarium	sample_1
control	Ward	Mycoplasma_salivarium	sample_2
control	Ward	Mycoplasma_salivarium	sample_3
COVID19	Ward	Mycoplasma_salivarium	sample_4
control	Ward	Mycoplasma_salivarium	sample_5
control	Ward	Mycoplasma_salivarium	sample_6
COVID19	ICU	Mycoplasma_salivarium	sample_7
COVID19	ICU	Mycoplasma_salivarium	sample_8
COVID19	ICU	Mycoplasma_salivarium	sample_9
COVID19	ICU	Mycoplasma_salivarium	sample_10
COVID19	ICU	Mycoplasma_salivarium	sample_11
control	Ward	Mycoplasma_salivarium	sample_12
control	Ward	Mycoplasma_salivarium	sample_13
control	Ward	Mycoplasma_salivarium	sample_14
COVID19	ICU	Mycoplasma_salivarium	sample_15
COVID19	ICU	Mycoplasma_salivarium	sample_16
COVID19	ICU	Mycoplasma_salivarium	sample_17
COVID19	ICU	Mycoplasma_salivarium	sample_18
COVID19	ICU	Mycoplasma_salivarium	sample_19
COVID19	ICU	Mycoplasma_salivarium	sample_20
COVID19	ICU	Mycoplasma_salivarium	sample_21
COVID19	ICU	Mycoplasma_salivarium	sample_22
control	Ward	Mycoplasma_salivarium	sample_23
control	Ward	Mycoplasma_salivarium	sample_24
control	Ward	Mycoplasma_salivarium	sample_25
COVID19	ICU	Mycoplasma_salivarium	sample_26
COVID19	ICU	Mycoplasma_salivarium	sample_27
COVID19	ICU	Mycoplasma_salivarium	sample_28
COVID19	ICU	Mycoplasma_salivarium	sample_29
control	Ward	Mycoplasma_salivarium	sample_30
COVID19	Ward	Mycoplasma_salivarium	sample_31
control	Ward	Mycoplasma_salivarium	sample_32
COVID19	ICU	Mycoplasma_salivarium	sample_33
COVID19	ICU	Mycoplasma_salivarium	sample_34
control	ICU	Escherichia_coli	sample_1
control	Ward	Escherichia_coli	sample_2
control	Ward	Escherichia_coli	sample_3
COVID19	Ward	Escherichia_coli	sample_4
control	Ward	Escherichia_coli	sample_5
control	Ward	Escherichia_coli	sample_6
COVID19	ICU	Escherichia_coli	sample_7
COVID19	ICU	Escherichia_coli	sample_8
COVID19	ICU	Escherichia_coli	sample_9
COVID19	ICU	Escherichia_coli	sample_10
COVID19	ICU	Escherichia_coli	sample_11
control	Ward	Escherichia_coli	sample_12
control	Ward	Escherichia_coli	sample_13
control	Ward	Escherichia_coli	sample_14
COVID19	ICU	Escherichia_coli	sample_15
COVID19	ICU	Escherichia_coli	sample_16
COVID19	ICU	Escherichia_coli	sample_17
COVID19	ICU	Escherichia_coli	sample_18
COVID19	ICU	Escherichia_coli	sample_19
COVID19	ICU	Escherichia_coli	sample_20
COVID19	ICU	Escherichia_coli	sample_21
COVID19	ICU	Escherichia_coli	sample_22
control	Ward	Escherichia_coli	sample_23
control	Ward	Escherichia_coli	sample_24
control	Ward	Escherichia_coli	sample_25
COVID19	ICU	Escherichia_coli	sample_26
COVID19	ICU	Escherichia_coli	sample_27
COVID19	ICU	Escherichia_coli	sample_28
COVID19	ICU	Escherichia_coli	sample_29
control	Ward	Escherichia_coli	sample_30
COVID19	Ward	Escherichia_coli	sample_31
control	Ward	Escherichia_coli	sample_32
COVID19	ICU	Escherichia_coli	sample_33
COVID19	ICU	Escherichia_coli	sample_34
control	ICU	Pneumocystis_jirovecii	sample_1
control	Ward	Pneumocystis_jirovecii	sample_2
control	Ward	Pneumocystis_jirovecii	sample_3
COVID19	Ward	Pneumocystis_jirovecii	sample_4
control	Ward	Pneumocystis_jirovecii	sample_5
control	Ward	Pneumocystis_jirovecii	sample_6
COVID19	ICU	Pneumocystis_jirovecii	sample_7
COVID19	ICU	Pneumocystis_jirovecii	sample_8
COVID19	ICU	Pneumocystis_jirovecii	sample_9
COVID19	ICU	Pneumocystis_jirovecii	sample_10
COVID19	ICU	Pneumocystis_jirovecii	sample_11
control	Ward	Pneumocystis_jirovecii	sample_12
control	Ward	Pneumocystis_jirovecii	sample_13
control	Ward	Pneumocystis_jirovecii	sample_14
COVID19	ICU	Pneumocystis_jirovecii	sample_15
COVID19	ICU	Pneumocystis_jirovecii	sample_16
COVID19	ICU	Pneumocystis_jirovecii	sample_17
COVID19	ICU	Pneumocystis_jirovecii	sample_18
COVID19	ICU	Pneumocystis_jirovecii	sample_19
COVID19	ICU	Pneumocystis_jirovecii	sample_20
COVID19	ICU	Pneumocystis_jirovecii	sample_21
COVID19	ICU	Pneumocystis_jirovecii	sample_22
control	Ward	Pneumocystis_jirovecii	sample_23
control	Ward	Pneumocystis_jirovecii	sample_24
control	Ward	Pneumocystis_jirovecii	sample_25
COVID19	ICU	Pneumocystis_jirovecii	sample_26
COVID19	ICU	Pneumocystis_jirovecii	sample_27
COVID19	ICU	Pneumocystis_jirovecii	sample_28
COVID19	ICU	Pneumocystis_jirovecii	sample_29
control	Ward	Pneumocystis_jirovecii	sample_30
COVID19	Ward	Pneumocystis_jirovecii	sample_31
control	Ward	Pneumocystis_jirovecii	sample_32
COVID19	ICU	Pneumocystis_jirovecii	sample_33
COVID19	ICU	Pneumocystis_jirovecii	sample_34
control	ICU	Prevotellaceae_unclassified	sample_1
control	Ward	Prevotellaceae_unclassified	sample_2
control	Ward	Prevotellaceae_unclassified	sample_3
COVID19	Ward	Prevotellaceae_unclassified	sample_4
control	Ward	Prevotellaceae_unclassified	sample_5
control	Ward	Prevotellaceae_unclassified	sample_6
COVID19	ICU	Prevotellaceae_unclassified	sample_7
COVID19	ICU	Prevotellaceae_unclassified	sample_8
COVID19	ICU	Prevotellaceae_unclassified	sample_9
COVID19	ICU	Prevotellaceae_unclassified	sample_10
COVID19	ICU	Prevotellaceae_unclassified	sample_11
control	Ward	Prevotellaceae_unclassified	sample_12
control	Ward	Prevotellaceae_unclassified	sample_13
control	Ward	Prevotellaceae_unclassified	sample_14
COVID19	ICU	Prevotellaceae_unclassified	sample_15
COVID19	ICU	Prevotellaceae_unclassified	sample_16
COVID19	ICU	Prevotellaceae_unclassified	sample_17
COVID19	ICU	Prevotellaceae_unclassified	sample_18
COVID19	ICU	Prevotellaceae_unclassified	sample_19
COVID19	ICU	Prevotellaceae_unclassified	sample_20
COVID19	ICU	Prevotellaceae_unclassified	sample_21
COVID19	ICU	Prevotellaceae_unclassified	sample_22
control	Ward	Prevotellaceae_unclassified	sample_23
control	Ward	Prevotellaceae_unclassified	sample_24
control	Ward	Prevotellaceae_unclassified	sample_25
COVID19	ICU	Prevotellaceae_unclassified	sample_26
COVID19	ICU	Prevotellaceae_unclassified	sample_27
COVID19	ICU	Prevotellaceae_unclassified	sample_28
COVID19	ICU	Prevotellaceae_unclassified	sample_29
control	Ward	Prevotellaceae_unclassified	sample_30
COVID19	Ward	Prevotellaceae_unclassified	sample_31
control	Ward	Prevotellaceae_unclassified	sample_32
COVID19	ICU	Prevotellaceae_unclassified	sample_33
COVID19	ICU	Prevotellaceae_unclassified	sample_34
control	ICU	Klebsiella_aerogenes	sample_1
control	Ward	Klebsiella_aerogenes	sample_2
control	Ward	Klebsiella_aerogenes	sample_3
COVID19	Ward	Klebsiella_aerogenes	sample_4
control	Ward	Klebsiella_aerogenes	sample_5
control	Ward	Klebsiella_aerogenes	sample_6
COVID19	ICU	Klebsiella_aerogenes	sample_7
COVID19	ICU	Klebsiella_aerogenes	sample_8
COVID19	ICU	Klebsiella_aerogenes	sample_9
COVID19	ICU	Klebsiella_aerogenes	sample_10
COVID19	ICU	Klebsiella_aerogenes	sample_11
control	Ward	Klebsiella_aerogenes	sample_12
control	Ward	Klebsiella_aerogenes	sample_13
control	Ward	Klebsiella_aerogenes	sample_14
COVID19	ICU	Klebsiella_aerogenes	sample_15
COVID19	ICU	Klebsiella_aerogenes	sample_16
COVID19	ICU	Klebsiella_aerogenes	sample_17
COVID19	ICU	Klebsiella_aerogenes	sample_18
COVID19	ICU	Klebsiella_aerogenes	sample_19
COVID19	ICU	Klebsiella_aerogenes	sample_20
COVID19	ICU	Klebsiella_aerogenes	sample_21
COVID19	ICU	Klebsiella_aerogenes	sample_22
control	Ward	Klebsiella_aerogenes	sample_23
control	Ward	Klebsiella_aerogenes	sample_24
control	Ward	Klebsiella_aerogenes	sample_25
COVID19	ICU	Klebsiella_aerogenes	sample_26
COVID19	ICU	Klebsiella_aerogenes	sample_27
COVID19	ICU	Klebsiella_aerogenes	sample_28
COVID19	ICU	Klebsiella_aerogenes	sample_29
control	Ward	Klebsiella_aerogenes	sample_30
COVID19	Ward	Klebsiella_aerogenes	sample_31
control	Ward	Klebsiella_aerogenes	sample_32
COVID19	ICU	Klebsiella_aerogenes	sample_33
COVID19	ICU	Klebsiella_aerogenes	sample_34
control	ICU	Treponema_vincentii	sample_1
control	Ward	Treponema_vincentii	sample_2
control	Ward	Treponema_vincentii	sample_3
COVID19	Ward	Treponema_vincentii	sample_4
control	Ward	Treponema_vincentii	sample_5
control	Ward	Treponema_vincentii	sample_6
COVID19	ICU	Treponema_vincentii	sample_7
COVID19	ICU	Treponema_vincentii	sample_8
COVID19	ICU	Treponema_vincentii	sample_9
COVID19	ICU	Treponema_vincentii	sample_10
COVID19	ICU	Treponema_vincentii	sample_11
control	Ward	Treponema_vincentii	sample_12
control	Ward	Treponema_vincentii	sample_13
control	Ward	Treponema_vincentii	sample_14
COVID19	ICU	Treponema_vincentii	sample_15
COVID19	ICU	Treponema_vincentii	sample_16
COVID19	ICU	Treponema_vincentii	sample_17
COVID19	ICU	Treponema_vincentii	sample_18
COVID19	ICU	Treponema_vincentii	sample_19
COVID19	ICU	Treponema_vincentii	sample_20
COVID19	ICU	Treponema_vincentii	sample_21
COVID19	ICU	Treponema_vincentii	sample_22
control	Ward	Treponema_vincentii	sample_23
control	Ward	Treponema_vincentii	sample_24
control	Ward	Treponema_vincentii	sample_25
COVID19	ICU	Treponema_vincentii	sample_26
COVID19	ICU	Treponema_vincentii	sample_27
COVID19	ICU	Treponema_vincentii	sample_28
COVID19	ICU	Treponema_vincentii	sample_29
control	Ward	Treponema_vincentii	sample_30
COVID19	Ward	Treponema_vincentii	sample_31
control	Ward	Treponema_vincentii	sample_32
COVID19	ICU	Treponema_vincentii	sample_33
COVID19	ICU	Treponema_vincentii	sample_34
control	ICU	Streptococcus_mitis	sample_1
control	Ward	Streptococcus_mitis	sample_2
control	Ward	Streptococcus_mitis	sample_3
COVID19	Ward	Streptococcus_mitis	sample_4
control	Ward	Streptococcus_mitis	sample_5
control	Ward	Streptococcus_mitis	sample_6
COVID19	ICU	Streptococcus_mitis	sample_7
COVID19	ICU	Streptococcus_mitis	sample_8
COVID19	ICU	Streptococcus_mitis	sample_9
COVID19	ICU	Streptococcus_mitis	sample_10
COVID19	ICU	Streptococcus_mitis	sample_11
control	Ward	Streptococcus_mitis	sample_12
control	Ward	Streptococcus_mitis	sample_13
control	Ward	Streptococcus_mitis	sample_14
COVID19	ICU	Streptococcus_mitis	sample_15
COVID19	ICU	Streptococcus_mitis	sample_16
COVID19	ICU	Streptococcus_mitis	sample_17
COVID19	ICU	Streptococcus_mitis	sample_18
COVID19	ICU	Streptococcus_mitis	sample_19
COVID19	ICU	Streptococcus_mitis	sample_20
COVID19	ICU	Streptococcus_mitis	sample_21
COVID19	ICU	Streptococcus_mitis	sample_22
control	Ward	Streptococcus_mitis	sample_23
control	Ward	Streptococcus_mitis	sample_24
control	Ward	Streptococcus_mitis	sample_25
COVID19	ICU	Streptococcus_mitis	sample_26
COVID19	ICU	Streptococcus_mitis	sample_27
COVID19	ICU	Streptococcus_mitis	sample_28
COVID19	ICU	Streptococcus_mitis	sample_29
control	Ward	Streptococcus_mitis	sample_30
COVID19	Ward	Streptococcus_mitis	sample_31
control	Ward	Streptococcus_mitis	sample_32
COVID19	ICU	Streptococcus_mitis	sample_33
COVID19	ICU	Streptococcus_mitis	sample_34
control	ICU	Megasphaera_micronuciformis	sample_1
control	Ward	Megasphaera_micronuciformis	sample_2
control	Ward	Megasphaera_micronuciformis	sample_3
COVID19	Ward	Megasphaera_micronuciformis	sample_4
control	Ward	Megasphaera_micronuciformis	sample_5
control	Ward	Megasphaera_micronuciformis	sample_6
COVID19	ICU	Megasphaera_micronuciformis	sample_7
COVID19	ICU	Megasphaera_micronuciformis	sample_8
COVID19	ICU	Megasphaera_micronuciformis	sample_9
COVID19	ICU	Megasphaera_micronuciformis	sample_10
COVID19	ICU	Megasphaera_micronuciformis	sample_11
control	Ward	Megasphaera_micronuciformis	sample_12
control	Ward	Megasphaera_micronuciformis	sample_13
control	Ward	Megasphaera_micronuciformis	sample_14
COVID19	ICU	Megasphaera_micronuciformis	sample_15
COVID19	ICU	Megasphaera_micronuciformis	sample_16
COVID19	ICU	Megasphaera_micronuciformis	sample_17
COVID19	ICU	Megasphaera_micronuciformis	sample_18
COVID19	ICU	Megasphaera_micronuciformis	sample_19
COVID19	ICU	Megasphaera_micronuciformis	sample_20
COVID19	ICU	Megasphaera_micronuciformis	sample_21
COVID19	ICU	Megasphaera_micronuciformis	sample_22
control	Ward	Megasphaera_micronuciformis	sample_23
control	Ward	Megasphaera_micronuciformis	sample_24
control	Ward	Megasphaera_micronuciformis	sample_25
COVID19	ICU	Megasphaera_micronuciformis	sample_26
COVID19	ICU	Megasphaera_micronuciformis	sample_27
COVID19	ICU	Megasphaera_micronuciformis	sample_28
COVID19	ICU	Megasphaera_micronuciformis	sample_29
control	Ward	Megasphaera_micronuciformis	sample_30
COVID19	Ward	Megasphaera_micronuciformis	sample_31
control	Ward	Megasphaera_micronuciformis	sample_32
COVID19	ICU	Megasphaera_micronuciformis	sample_33
COVID19	ICU	Megasphaera_micronuciformis	sample_34
control	ICU	Staphylococcus_epidermidis	sample_1
control	Ward	Staphylococcus_epidermidis	sample_2
control	Ward	Staphylococcus_epidermidis	sample_3
COVID19	Ward	Staphylococcus_epidermidis	sample_4
control	Ward	Staphylococcus_epidermidis	sample_5
control	Ward	Staphylococcus_epidermidis	sample_6
COVID19	ICU	Staphylococcus_epidermidis	sample_7
COVID19	ICU	Staphylococcus_epidermidis	sample_8
COVID19	ICU	Staphylococcus_epidermidis	sample_9
COVID19	ICU	Staphylococcus_epidermidis	sample_10
COVID19	ICU	Staphylococcus_epidermidis	sample_11
control	Ward	Staphylococcus_epidermidis	sample_12
control	Ward	Staphylococcus_epidermidis	sample_13
control	Ward	Staphylococcus_epidermidis	sample_14
COVID19	ICU	Staphylococcus_epidermidis	sample_15
COVID19	ICU	Staphylococcus_epidermidis	sample_16
COVID19	ICU	Staphylococcus_epidermidis	sample_17
COVID19	ICU	Staphylococcus_epidermidis	sample_18
COVID19	ICU	Staphylococcus_epidermidis	sample_19
COVID19	ICU	Staphylococcus_epidermidis	sample_20
COVID19	ICU	Staphylococcus_epidermidis	sample_21
COVID19	ICU	Staphylococcus_epidermidis	sample_22
control	Ward	Staphylococcus_epidermidis	sample_23
control	Ward	Staphylococcus_epidermidis	sample_24
control	Ward	Staphylococcus_epidermidis	sample_25
COVID19	ICU	Staphylococcus_epidermidis	sample_26
COVID19	ICU	Staphylococcus_epidermidis	sample_27
COVID19	ICU	Staphylococcus_epidermidis	sample_28
COVID19	ICU	Staphylococcus_epidermidis	sample_29
control	Ward	Staphylococcus_epidermidis	sample_30
COVID19	Ward	Staphylococcus_epidermidis	sample_31
control	Ward	Staphylococcus_epidermidis	sample_32
COVID19	ICU	Staphylococcus_epidermidis	sample_33
COVID19	ICU	Staphylococcus_epidermidis	sample_34
control	ICU	Prevotella_unclassified	sample_1
control	Ward	Prevotella_unclassified	sample_2
control	Ward	Prevotella_unclassified	sample_3
COVID19	Ward	Prevotella_unclassified	sample_4
control	Ward	Prevotella_unclassified	sample_5
control	Ward	Prevotella_unclassified	sample_6
COVID19	ICU	Prevotella_unclassified	sample_7
COVID19	ICU	Prevotella_unclassified	sample_8
COVID19	ICU	Prevotella_unclassified	sample_9
COVID19	ICU	Prevotella_unclassified	sample_10
COVID19	ICU	Prevotella_unclassified	sample_11
control	Ward	Prevotella_unclassified	sample_12
control	Ward	Prevotella_unclassified	sample_13
control	Ward	Prevotella_unclassified	sample_14
COVID19	ICU	Prevotella_unclassified	sample_15
COVID19	ICU	Prevotella_unclassified	sample_16
COVID19	ICU	Prevotella_unclassified	sample_17
COVID19	ICU	Prevotella_unclassified	sample_18
COVID19	ICU	Prevotella_unclassified	sample_19
COVID19	ICU	Prevotella_unclassified	sample_20
COVID19	ICU	Prevotella_unclassified	sample_21
COVID19	ICU	Prevotella_unclassified	sample_22
control	Ward	Prevotella_unclassified	sample_23
control	Ward	Prevotella_unclassified	sample_24
control	Ward	Prevotella_unclassified	sample_25
COVID19	ICU	Prevotella_unclassified	sample_26
COVID19	ICU	Prevotella_unclassified	sample_27
COVID19	ICU	Prevotella_unclassified	sample_28
COVID19	ICU	Prevotella_unclassified	sample_29
control	Ward	Prevotella_unclassified	sample_30
COVID19	Ward	Prevotella_unclassified	sample_31
control	Ward	Prevotella_unclassified	sample_32
COVID19	ICU	Prevotella_unclassified	sample_33
COVID19	ICU	Prevotella_unclassified	sample_34
control	ICU	Abiotrophia_sp_HMSC24B09	sample_1
control	Ward	Abiotrophia_sp_HMSC24B09	sample_2
control	Ward	Abiotrophia_sp_HMSC24B09	sample_3
COVID19	Ward	Abiotrophia_sp_HMSC24B09	sample_4
control	Ward	Abiotrophia_sp_HMSC24B09	sample_5
control	Ward	Abiotrophia_sp_HMSC24B09	sample_6
COVID19	ICU	Abiotrophia_sp_HMSC24B09	sample_7
COVID19	ICU	Abiotrophia_sp_HMSC24B09	sample_8
COVID19	ICU	Abiotrophia_sp_HMSC24B09	sample_9
COVID19	ICU	Abiotrophia_sp_HMSC24B09	sample_10
COVID19	ICU	Abiotrophia_sp_HMSC24B09	sample_11
control	Ward	Abiotrophia_sp_HMSC24B09	sample_12
control	Ward	Abiotrophia_sp_HMSC24B09	sample_13
control	Ward	Abiotrophia_sp_HMSC24B09	sample_14
COVID19	ICU	Abiotrophia_sp_HMSC24B09	sample_15
COVID19	ICU	Abiotrophia_sp_HMSC24B09	sample_16
COVID19	ICU	Abiotrophia_sp_HMSC24B09	sample_17
COVID19	ICU	Abiotrophia_sp_HMSC24B09	sample_18
COVID19	ICU	Abiotrophia_sp_HMSC24B09	sample_19
COVID19	ICU	Abiotrophia_sp_HMSC24B09	sample_20
COVID19	ICU	Abiotrophia_sp_HMSC24B09	sample_21
COVID19	ICU	Abiotrophia_sp_HMSC24B09	sample_22
control	Ward	Abiotrophia_sp_HMSC24B09	sample_23
control	Ward	Abiotrophia_sp_HMSC24B09	sample_24
control	Ward	Abiotrophia_sp_HMSC24B09	sample_25
COVID19	ICU	Abiotrophia_sp_HMSC24B09	sample_26
COVID19	ICU	Abiotrophia_sp_HMSC24B09	sample_27
COVID19	ICU	Abiotrophia_sp_HMSC24B09	sample_28
COVID19	ICU	Abiotrophia_sp_HMSC24B09	sample_29
control	Ward	Abiotrophia_sp_HMSC24B09	sample_30
COVID19	Ward	Abiotrophia_sp_HMSC24B09	sample_31
control	Ward	Abiotrophia_sp_HMSC24B09	sample_32
COVID19	ICU	Abiotrophia_sp_HMSC24B09	sample_33
COVID19	ICU	Abiotrophia_sp_HMSC24B09	sample_34
control	ICU	Enterobacter_sp_MGH 26	sample_1
control	Ward	Enterobacter_sp_MGH 26	sample_2
control	Ward	Enterobacter_sp_MGH 26	sample_3
COVID19	Ward	Enterobacter_sp_MGH 26	sample_4
control	Ward	Enterobacter_sp_MGH 26	sample_5
control	Ward	Enterobacter_sp_MGH 26	sample_6
COVID19	ICU	Enterobacter_sp_MGH 26	sample_7
COVID19	ICU	Enterobacter_sp_MGH 26	sample_8
COVID19	ICU	Enterobacter_sp_MGH 26	sample_9
COVID19	ICU	Enterobacter_sp_MGH 26	sample_10
COVID19	ICU	Enterobacter_sp_MGH 26	sample_11
control	Ward	Enterobacter_sp_MGH 26	sample_12
control	Ward	Enterobacter_sp_MGH 26	sample_13
control	Ward	Enterobacter_sp_MGH 26	sample_14
COVID19	ICU	Enterobacter_sp_MGH 26	sample_15
COVID19	ICU	Enterobacter_sp_MGH 26	sample_16
COVID19	ICU	Enterobacter_sp_MGH 26	sample_17
COVID19	ICU	Enterobacter_sp_MGH 26	sample_18
COVID19	ICU	Enterobacter_sp_MGH 26	sample_19
COVID19	ICU	Enterobacter_sp_MGH 26	sample_20
COVID19	ICU	Enterobacter_sp_MGH 26	sample_21
COVID19	ICU	Enterobacter_sp_MGH 26	sample_22
control	Ward	Enterobacter_sp_MGH 26	sample_23
control	Ward	Enterobacter_sp_MGH 26	sample_24
control	Ward	Enterobacter_sp_MGH 26	sample_25
COVID19	ICU	Enterobacter_sp_MGH 26	sample_26
COVID19	ICU	Enterobacter_sp_MGH 26	sample_27
COVID19	ICU	Enterobacter_sp_MGH 26	sample_28
COVID19	ICU	Enterobacter_sp_MGH 26	sample_29
control	Ward	Enterobacter_sp_MGH 26	sample_30
COVID19	Ward	Enterobacter_sp_MGH 26	sample_31
control	Ward	Enterobacter_sp_MGH 26	sample_32
COVID19	ICU	Enterobacter_sp_MGH 26	sample_33
COVID19	ICU	Enterobacter_sp_MGH 26	sample_34
control	ICU	Shigella_sonnei	sample_1
control	Ward	Shigella_sonnei	sample_2
control	Ward	Shigella_sonnei	sample_3
COVID19	Ward	Shigella_sonnei	sample_4
control	Ward	Shigella_sonnei	sample_5
control	Ward	Shigella_sonnei	sample_6
COVID19	ICU	Shigella_sonnei	sample_7
COVID19	ICU	Shigella_sonnei	sample_8
COVID19	ICU	Shigella_sonnei	sample_9
COVID19	ICU	Shigella_sonnei	sample_10
COVID19	ICU	Shigella_sonnei	sample_11
control	Ward	Shigella_sonnei	sample_12
control	Ward	Shigella_sonnei	sample_13
control	Ward	Shigella_sonnei	sample_14
COVID19	ICU	Shigella_sonnei	sample_15
COVID19	ICU	Shigella_sonnei	sample_16
COVID19	ICU	Shigella_sonnei	sample_17
COVID19	ICU	Shigella_sonnei	sample_18
COVID19	ICU	Shigella_sonnei	sample_19
COVID19	ICU	Shigella_sonnei	sample_20
COVID19	ICU	Shigella_sonnei	sample_21
COVID19	ICU	Shigella_sonnei	sample_22
control	Ward	Shigella_sonnei	sample_23
control	Ward	Shigella_sonnei	sample_24
control	Ward	Shigella_sonnei	sample_25
COVID19	ICU	Shigella_sonnei	sample_26
COVID19	ICU	Shigella_sonnei	sample_27
COVID19	ICU	Shigella_sonnei	sample_28
COVID19	ICU	Shigella_sonnei	sample_29
control	Ward	Shigella_sonnei	sample_30
COVID19	Ward	Shigella_sonnei	sample_31
control	Ward	Shigella_sonnei	sample_32
COVID19	ICU	Shigella_sonnei	sample_33
COVID19	ICU	Shigella_sonnei	sample_34
control	ICU	Prevotella_sp_ICM33	sample_1
control	Ward	Prevotella_sp_ICM33	sample_2
control	Ward	Prevotella_sp_ICM33	sample_3
COVID19	Ward	Prevotella_sp_ICM33	sample_4
control	Ward	Prevotella_sp_ICM33	sample_5
control	Ward	Prevotella_sp_ICM33	sample_6
COVID19	ICU	Prevotella_sp_ICM33	sample_7
COVID19	ICU	Prevotella_sp_ICM33	sample_8
COVID19	ICU	Prevotella_sp_ICM33	sample_9
COVID19	ICU	Prevotella_sp_ICM33	sample_10
COVID19	ICU	Prevotella_sp_ICM33	sample_11
control	Ward	Prevotella_sp_ICM33	sample_12
control	Ward	Prevotella_sp_ICM33	sample_13
control	Ward	Prevotella_sp_ICM33	sample_14
COVID19	ICU	Prevotella_sp_ICM33	sample_15
COVID19	ICU	Prevotella_sp_ICM33	sample_16
COVID19	ICU	Prevotella_sp_ICM33	sample_17
COVID19	ICU	Prevotella_sp_ICM33	sample_18
COVID19	ICU	Prevotella_sp_ICM33	sample_19
COVID19	ICU	Prevotella_sp_ICM33	sample_20
COVID19	ICU	Prevotella_sp_ICM33	sample_21
COVID19	ICU	Prevotella_sp_ICM33	sample_22
control	Ward	Prevotella_sp_ICM33	sample_23
control	Ward	Prevotella_sp_ICM33	sample_24
control	Ward	Prevotella_sp_ICM33	sample_25
COVID19	ICU	Prevotella_sp_ICM33	sample_26
COVID19	ICU	Prevotella_sp_ICM33	sample_27
COVID19	ICU	Prevotella_sp_ICM33	sample_28
COVID19	ICU	Prevotella_sp_ICM33	sample_29
control	Ward	Prevotella_sp_ICM33	sample_30
COVID19	Ward	Prevotella_sp_ICM33	sample_31
control	Ward	Prevotella_sp_ICM33	sample_32
COVID19	ICU	Prevotella_sp_ICM33	sample_33
COVID19	ICU	Prevotella_sp_ICM33	sample_34
control	ICU	Other	sample_1
control	Ward	Other	sample_2
control	Ward	Other	sample_3
COVID19	Ward	Other	sample_4
control	Ward	Other	sample_5
control	Ward	Other	sample_6
COVID19	ICU	Other	sample_7
COVID19	ICU	Other	sample_8
COVID19	ICU	Other	sample_9
COVID19	ICU	Other	sample_10
COVID19	ICU	Other	sample_11
control	Ward	Other	sample_12
control	Ward	Other	sample_13
control	Ward	Other	sample_14
COVID19	ICU	Other	sample_15
COVID19	ICU	Other	sample_16
COVID19	ICU	Other	sample_17
COVID19	ICU	Other	sample_18
COVID19	ICU	Other	sample_19
COVID19	ICU	Other	sample_20
COVID19	ICU	Other	sample_21
COVID19	ICU	Other	sample_22
control	Ward	Other	sample_23
control	Ward	Other	sample_24
control	Ward	Other	sample_25
COVID19	ICU	Other	sample_26
COVID19	ICU	Other	sample_27
COVID19	ICU	Other	sample_28
COVID19	ICU	Other	sample_29
control	Ward	Other	sample_30
COVID19	Ward	Other	sample_31
control	Ward	Other	sample_32
COVID19	ICU	Other	sample_33
COVID19	ICU	Other	sample_34

## Sheet: Supplementary Figure 5
Supplementary Figure 5
Cell type	p-values	Standardized residuals	Disease
Alveolar_macrophage	0.342898	1.46517	COVID19
AT2	0.0436399	-2.38733	COVID19
B_cell	0.00570544	-3.0814	COVID19
Basal	0.00351263	-3.24588	COVID19
CD4_Tcell	1.83067e-09	-6.29616	COVID19
CD8_Tcell	6.8754e-07	-5.24917	COVID19
cDC	0.959841	-0.70643	COVID19
Ciliated	2.68634e-14	-7.86365	COVID19
hillock	1.66922e-15	-8.26551	COVID19
infla	0.00334212	-3.31138	COVID19
Mast_cell	0.551332	-1.12556	COVID19
Md_macrophage	2.23042e-51	15.3137	COVID19
Monocyte	4.82051e-05	4.37666	COVID19
Neutrophil	8.27653e-29	11.3917	COVID19
NK	0.00351263	-3.25214	COVID19
pDC	0.551332	1.15177	COVID19
Plasma_cell	2.09089e-09	-6.25149	COVID19
Secretory	2.39639e-14	-7.90578	COVID19
Alveolar_macrophage	1	0.103794	control
AT2	0.0076839	-3.41393	control
B_cell	1	-0.199251	control
Basal	0.876343	1.27998	control
CD4_Tcell	0.0672572	-2.675	control
CD8_Tcell	1	-0.0634284	control
cDC	1	-0.264679	control
Ciliated	0.530183	1.70409	control
hillock	1	-0.334661	control
infla	0.197758	-2.20482	control
Mast_cell	0.876343	-1.22896	control
Md_macrophage	1	0.623901	control
Monocyte	0.629739	1.54457	control
Neutrophil	3.61028e-12	7.44053	control
NK	1	0.0766861	control
pDC	1	-0.819529	control
Plasma_cell	1	-0.876911	control
Secretory	0.000295091	-4.30907	control
